# Supplementary material for: Transcriptomic profiling of microglia and astrocytes throughout aging
Source: J Neuroinflammation. 2020 Apr 1;17:97. doi: 10.1186/s12974-020-01774-9 (PMC7115095; doi:10.1186/s12974-020-01774-9)
Supplement: Supplementary file 1 — Additional file 1. The weighting formula of H-score. [file 12974_2020_1774_MOESM1_ESM.xlsx]

## Sheet: 工作表1
Score	Dots/Cell	% of Cells	Weighted Formula
0	0	X	0*X
1	1~3	X	1*X
2	4~9	X	2*X
3	10~15	X	3*X
4	>15	X	4*X
H-Score			10*X
