# Supplementary material for: Transcriptomic profiling of microglia and astrocytes throughout aging
Source: J Neuroinflammation. 2020 Apr 1;17:97. doi: 10.1186/s12974-020-01774-9 (PMC7115095; doi:10.1186/s12974-020-01774-9)
Supplement: Supplementary file 2 — Additional file 2. Primer list. [file 12974_2020_1774_MOESM2_ESM.xlsx]

## Sheet: 工作表1
Primer list:
Paip1	forward	TCGGGCTCCAGAACAAACGA
	reverse	ACCTGGGGCTTAGCCATTG
Sorl1	forward	CCTTTCCTATTCGCCCTGGTC
	reverse	GCCACGATCACGTTGCTTTT
Ccdc117	forward	CCTTAGAGCCGAGGGAGACT
	reverse	TTCCAGCACGTTGTAGCACT
Zmiz1	forward	CAGGGCAACAGCAACAGTTC
	reverse	GGTGGGACCCATCTGGAAAG
Ap2a2	forward	AAGATGCCGGCCGTATCCA
	reverse	CTCCTGCCACGAGGATCTTG
Srp14	forward	GCAAACCAGCACAGTGACAG
	reverse	ACAACTAGCCCAAGCCCATC
Msh5	forward	GGGAAGGTGGTGGACTTTGA
	reverse	GGGAGAGTAATGCGGTCTCG
Dact3	forward	TGACGACTGTGTGAGTTGGG
	reverse	CAGCTGTCGTGGGACAATCT
Ier2	forward	GTAAGCTTGTCGTCTGGGCT
	reverse	CTGGTGGGCTTCTACCTTGG
Pfkfb3	forward	GTGGAAGGCACTCAACGAGA
	reverse	TGCATCCTCTGACCTCTCCC
Edem2	forward	CAAGACAGTTCAGAGCCCCC
	reverse	GCGCATGTTGGAAAAACCGA
Slamf8	forward	GTTTGACCCAGCCAGTAGGA
	reverse	ATGGCTCTTCATTCTCCCAGTT
Acd	forward	CCAGGTGGATCGCTTTAACC
	reverse	AAGGACCTTTCAGCACCAGG
Nmt1	forward	ATATTGCGATGGCGTAGGCT
	reverse	ATCTGTCTGCTGCTGTCCTTG
Mgat4b	forward	GAAGCGCTCCAAGGAGCTAA
	reverse	ATGCCCATCACCACGGATAC
Dusp1	forward	CAGATTAGGAGCAGCGAGCA
	reverse	AAAGCGAAGAAGGAGCGACA
Fos	forward	TGTTCCTGGCAATAGCGTGT
	reverse	TCAGACCACCTCGACAATGC
Nfkbiz	forward	CGTACTAGTCGCTCTGCCG
	reverse	TCTTCACGCGAACACCTTGA
Tnf	forward	ATGGCCTCCCTCTCATCAGT
	reverse	TTTGCTACGACGTGGGCTAC
Ier3	forward	TCGAGCCTTTGAACCTGACC
	reverse	GTGTTACAGCAGGGAGGCAT
Nr4a1	forward	GAAAGTTGGGGGAGTGTGCTA
	reverse	GGTGTCAAACTCTCCGGTGT
P2ry6	forward	TGCTGTGTCAGAGGGAGTTTT
	reverse	TCAGCCTTTCCTATGCTCGG
Bnip2	forward	GCATCAAACAAGTTGATCAAGAGC
	reverse	TGACAGCAGTGAACAGTCCC
Eef1b2	forward	CCTGTGTCATGCCCTACGTT
	reverse	TCATCCCAAGGCTTCACGTC
Lpl	forward	AAGCCCCACAAGTGTAGTCG
	reverse	ATAATGGGGATGCCGGTGAC
Psat1	forward	CAATGGAGCGCCGACTCA
	reverse	GGTGGCTTCCATGGTGCTAA
Tspan4	forward	CAGGCTCAAGATCTGGACTGAAG
	reverse	GGTTGAAGGCGAACATGAGG
Mxra8	forward	TAAGACAAAGCACGTCCCCC
	reverse	CTGAGGACAGGACTGCAGAG
Tmem176a	forward	AGTTCTCAACTACTGCCAGCG
	reverse	GTTCCACCCAGAACCACACT
Arsb	forward	AGTGGGGAACGTCACCAAAG
	reverse	CAGTTGTTGCCTCCAGACCT
Abcg1	forward	CCTGCCTCCTCTTCTACCCT
	reverse	TGCCTTGGGTTTGGGTTTCT
Tyk2	forward	GTACTCCGGAAACGGTCCTG
	reverse	ACCATCAAGCATCCTGTGGG
Jak2	forward	TCCCTCCCCAGAAGAAGAGG
	reverse	TCCTTCAGCTTGCCCAAGAG
Cst7	forward	AGATCCTCAGGGCCTGCTTA
	reverse	TGCACGTGCTCCAGTAATGT
Lyzl4	forward	CTCTCCTTTCCCTGGAAAGTCCA
	reverse	AAAATAATTCAAGCCCCCATCAT
Cd63	forward	GCAGGAGAGTACTGAGAAGCG
	reverse	CTCATGGGTAATGGCCTGCT
Col27a1	forward	AGCCCCAAGAACCAACCAAA
	reverse	CCAGGCCCCATTCAGAAAGT
Smad7	forward	CACAGAGGATCTTGTCCCCG
	reverse	CTGGTCTTTCCTCCTGCGTT
Wnk1	forward	CAGAGAGGGGAAGAGGTTCG
	reverse	CTAGATGCTGAGGGCCGAAG
Med17	forward	CCCTAGTACCTGGGGCTCTT
	reverse	TGTGTCTCAGCATTCCCTCAC
Ugcg	forward	ACCGAGGTTGGAGGTTTTCA
	reverse	CACAGCGTAACCTGTAGCGA
Paf1	forward	AAAGTCGGTACGCCACTCAG
	reverse	TGACTCGGCAGACTACTCCA
B2m	forward	GACCGGCCTGTATGCTATCC
	reverse	TCAGTCTCAGTGGGGGTGAA
Trem2	forward	CGGAATGGGAGCACAGTCAT
	reverse	CTTGATTCCTGGAGGTGCTGT
Hspa8	forward	TTGTGTGGTCTCGTCGTCAG
	reverse	ACAGCGTTGGTAACGGTCTT
Hspa1a	forward	GCACGTGGGCTTTATCTTCC
	reverse	GTCCTACAGTGCAACCACCA
Zmym5	forward	TCACCAGCGCTAAAGCCG
	reverse	CGTCCTCGAATCGGGTTCTG
Psmd13	forward	ATGCTCTACGGTTTCTGGGC
	reverse	GGCACACTTCAGTGTCTGGA
Pou2f1	forward	GGAGCAGCGAGTCAAGATGA
	reverse	GACTGAGCAGCAGCCTGTAA
Rsph1	forward	CGACCTTGGGGAGTACGAAG
	reverse	TCATATGTGTCCCCGTTGGG
Pacrg	forward	CGGGAGGCTTACACCTTTGG
	reverse	GGTGGAGGGAGTTTAGGGGA
Chchd10	forward	AGTAGGGGCAGAGAGTGAGG
	reverse	GCCCAAGGCTTAGTTAGGCA
Oaf	forward	GATTCTTCCTGCCCCTGGAC
	reverse	CTTTGCCCAGACTGGCACTA
Hspa1b	forward	TTGATAGCTGCTTGGGCACC
	reverse	CTTCCCAGGCTACTGGAACA
Anp32a	forward	CCGTGGGTTCGGGGTTTATT
	reverse	TGAGGCCTTCGATTTTGCCT
Ankhd1	forward	AGCAACAGTCTCCACCATCG
	reverse	GCAATCGCAATCTGAGGCTG
Mtmr1	forward	CAAGAGATTACAAGGCTCTAAGGGA
	reverse	TGGCTCTGTGCACCAATCTT
Atp5g2	forward	GCGGCCTCTGACTTCACTTA
	reverse	AACTTGGCAGCTGTGTCGAT
Serpind1	forward	CTGCTGCTGACCTTCTCTGG
	reverse	ACAACAAGGAATGGCAGGGA
Dnah12	forward	ACACGCTTAAGCCAGCTGAT
	reverse	CTGCATAACAGCCACTGGGA
Manbal	forward	GCGTTCCGGGAGAAGTTGGT
	reverse	GGAAGAGTCCATACCGCAGC
Fzd9	forward	ATTGGCTACAACCTGACCCG
	reverse	CGTAGAGCGAGCAGAGGAAG
Igfbp2	forward	CAACATGCTGCCGAGATTGG
	reverse	ACGCGTCTCTTTTCACAGGT
Btbd17	forward	GACATCAATTAGGGCGGGGA
	reverse	TTTCCACTACCCTGGACCCT
Cox18	forward	CCGTGTAACCATGCTGTGCC
	reverse	TCCACCTAACTTAGCCAGGATGT
Metap2	forward	TGGCTACAAGCTCTTCATGTGT
	reverse	GCCGTGATGTTCAGTGCTTG
Nup85	forward	GCTATGGAGGAGCTCGACTG
	reverse	GAGCTTTCCTGGACTTCCCC
C4b	forward	GCAGCCTGTTTCCAGCTCAA
	reverse	CCCTGTAGAGCAGAGCCTCTAA
Per1	forward	CTCAGAGTCCCAGACCAGGTG
	reverse	GGACGAAACAGGGAAGGTGA
Plekhf1	forward	GCTTAGCAAGCGCAAGTACC
	reverse	GAGAGACGTGGCAACAGGAA
Rasl11b	forward	GCAATGACGTTGGGTTGCTT
	reverse	TGTAGGGGATTCGGCAGGTA
Ppme1	forward	CTCTGGATCTGCGAGGTCAC
	reverse	TTAAGTGCATCCATGGCGGT
Alad	forward	GTGGGCTTGCGCTTTTAGAG
	reverse	AAAGATCAGGACACAGCGCA
Enpp5	forward	CAGATGATTTTCTGTTAGGCAACCA
	reverse	CTTTCTGAAGGCAGGACCGT
Zfp266	forward	ATTCTTGGACCGGGCGATTC
	reverse	GCCAAGATCACTTCGGGACA
Gmpr2	forward	TCTTTGGTCAACTGCCACCT
	reverse	TTGGGCCTCAACAGGACATC
Cdr1	forward	ACTGGAAGACTCTGAGGTTGTT
	reverse	ACCAAGGTCTTCCAACATCTCC
Nrxn1	forward	AGGACTGCAGCCAAGAAGAC
	reverse	TAGCGTGTCCAATGCCTGAG
Sptbn1	forward	TGGACAAGCAGCTGAGACAG
	reverse	CACTCTCGCAAGGTGGGAAT
Tmem147	forward	GACCTGTACCACACCTTCCG
	reverse	AAAGGTTCGCCAACACCTGA
Mageh1	forward	ACCGATGCTCCAAAGACTGG
	reverse	AACCCCTAGCACCCGAATTG
Tor2a	forward	CTCAAGAGCTGGGTTCAGGG
	reverse	GCTCGGGAGATTACTGGCTC
Gfap	forward	CACGAACGAGTCCCTAGAGC
	reverse	ATTTGGTGTCCAGGCTGGTT
Serpina3n	forward	CAACCCTGAACATCGGGAGT
	reverse	TGCAGTCTACAGAGCTGAAACC
Afdn	forward	GGAAGGGGTCATCCAGAAACA
	reverse	TAGGACATCCTGGGCATCCA
Gcnt2	forward	AAGCTTCAGATGCGAAGTGC
	reverse	AAAACTTTCCCGCGTAGGCT
Chek2	forward	CACGCGGTCGGATATGAAGA
	reverse	CTGAAGAGCCCATAGCCGAG
Emp3	forward	ACGAGGACAGACTCCAACTCT
	reverse	TCCACGTGCAGTCATACCAC
Dnajc11	forward	GGGGTGAAAGGTTGCGAAGA
	reverse	CTGTGCTTGTCCGGATGGTA
Gtf2h1	forward	GGTTCAGCCTCCTCCGTG
	reverse	ACAGTGCTCCATCCTGCTTC
Fubp3	forward	GCCCTGGATGATGGAGTAGGT
	reverse	ACATCGATCCACGATCTGCC
Plcg2	forward	CCCAGATGGTGGCACTCAAT
	reverse	CCAGGGGCATCGGATCATAC
Smyd4	forward	TGCTGCAGTGCTGTACTCTA
	reverse	CTTCATACTGACCCAGATGGAAGA
Chtf8	forward	GGGACAGGATCAGGAGGACT
	reverse	CCCGTTGGTCTTGCAAAAGG
Elavl4	forward	CGCAGTCAAAACGGCAAAGA
	reverse	CAACAACTCAACACGCCAGG
Raph1	forward	AAACATGGCACCCTGAGAGG
	reverse	CCTGTTCTTCCTCAGTAATTGGC
Man2b2	forward	GGACCGGCTTCTACACATCC
	reverse	TAGGGTCCAGAGTCCCACTG
Rgs7bp	forward	GGGATCCTCACACAGCCAAG
	reverse	CCTCTCGGCATGGATTGACA
Snca	forward	AGAGGAGCGAAGGCACGAG
	reverse	GTATTTTTGCTCCACACGGCT
Vegfb	forward	GTGCCTCTGAGCATGGAACT
	reverse	GAGGATCCTGGGGCTGTCT
Nelfa	forward	CACCGTGGACGAGATGAAGG
	reverse	ATTCAAGGAGCCCGTGTCAG
Me2	forward	CCGAGCATCTCCGGCTGTA
	reverse	ACATCTTCTCTCCCCGGACG
Tmeff1	forward	AGGAGAGGAGGAAGGCTCAG
	reverse	TACACACCCAACGTTCTCCG
Nop14	forward	CGTCCGAGAGATCCGAAAGG
	reverse	TGCGTGGCCAGGCTATTAAA
Vps51	forward	AGCCACAGAGATTGTGGAGC
	reverse	GACACCTCCTTGGCGGTAAA
Fscn1	forward	AGGACCAACGCTACAGTGTG
	reverse	TGGACACGTTCCTCTCGTTG
Mmp16	forward	GGGTGAGGATGGTGAACACT
	reverse	AAAACACACCCGAACGATGC
Hmgcs1	forward	GGTGGCTATAAAGCTGCGGA
	reverse	GGTGAAAGAGCCAAAGGGGA
Lama5	forward	AGCAAGGCGATCCAAGTGTT
	reverse	TTGAGGTCCACGTACTTGCC
Btbd16	forward	CCCGGAACAGGAAGTCCTTAG
	reverse	TCTCGGAACCAAGGGAGAGT
Paqr6	forward	CGCGGCAAACAGGTCAAC
	reverse	GGATGCGAAGGGATAGAGGC
Atp5k	forward	GTTACCTAAAACCCCGGGCA
	reverse	GCTGACGCCTCACTTGAGAA
