# Supplementary material for: Transcriptomic profiling of microglia and astrocytes throughout aging
Source: J Neuroinflammation. 2020 Apr 1;17:97. doi: 10.1186/s12974-020-01774-9 (PMC7115095; doi:10.1186/s12974-020-01774-9)
Supplement: Supplementary file 4 — Additional file 4. The percentage of microglia and astrocytes at five time points. [file 12974_2020_1774_MOESM4_ESM.xlsx]

## Sheet: Microglia
	ANOVA	P value	F
	Treatment	0.0038	(9,20) 4.16
		Mean Diff.	95.00% CI of diff.	Adjusted P Value
	2mo WT vs. 2mo AD	-0.3333	-5.100 to 4.434	>0.9999
	2mo WT vs. 4mo WT	1.867	-2.900 to 6.634	0.9177		X ± S	2 months	4months	6months	9 months	12 months
	2mo WT vs. 4mo AD	3.933	-0.8337 to 8.700	0.1632		Wild-type	7.53 ± 2.73	5.67 ± 2.44	8.50 ± 0.30	3.27 ± 0.21	3.77 ± 1.10
	2mo WT vs. 6mo WT	-0.9667	-5.734 to 3.800	0.999		APP-PS1	7.87 ± 1.80	3.60 ± 1.21	6.97 ± 1.93	4.40 ± 0.46	4.87 ± 1.93
	2mo WT vs. 6mo AD	0.5667	-4.200 to 5.334	>0.9999
	2mo WT vs. 9mo WT	4.267	-0.5003 to 9.034	0.1037
	2mo WT vs. 9mo AD	3.133	-1.634 to 7.900	0.4141
	2mo WT vs. 12mo WT	3.767	-1.000 to 8.534	0.2022
	2mo WT vs. 12mo AD	2.667	-2.100 to 7.434	0.6201
	2mo AD vs. 4mo WT	2.2	-2.567 to 6.967	0.817
	2mo AD vs. 4mo AD	4.267	-0.5003 to 9.034	0.1037
	2mo AD vs. 6mo WT	-0.6333	-5.400 to 4.134	>0.9999
	2mo AD vs. 6mo AD	0.9	-3.867 to 5.667	0.9994
	2mo AD vs. 9mo WT	4.6	-0.1670 to 9.367	0.0641
	2mo AD vs. 9mo AD	3.467	-1.300 to 8.234	0.29
	2mo AD vs. 12mo WT	4.1	-0.6670 to 8.867	0.1306
	2mo AD vs. 12mo AD	3	-1.767 to 7.767	0.4704
	4mo WT vs. 4mo AD	2.067	-2.700 to 6.834	0.8625
	4mo WT vs. 6mo WT	-2.833	-7.600 to 1.934	0.5443
	4mo WT vs. 6mo AD	-1.3	-6.067 to 3.467	0.9912
	4mo WT vs. 9mo WT	2.4	-2.367 to 7.167	0.7379
	4mo WT vs. 9mo AD	1.267	-3.500 to 6.034	0.9927
	4mo WT vs. 12mo WT	1.9	-2.867 to 6.667	0.9097
	4mo WT vs. 12mo AD	0.8	-3.967 to 5.567	0.9998
	4mo AD vs. 6mo WT	-4.9	-9.667 to -0.1330	0.0409
	4mo AD vs. 6mo AD	-3.367	-8.134 to 1.400	0.3244
	4mo AD vs. 9mo WT	0.3333	-4.434 to 5.100	>0.9999
	4mo AD vs. 9mo AD	-0.8	-5.567 to 3.967	0.9998
	4mo AD vs. 12mo WT	-0.1667	-4.934 to 4.600	>0.9999
	4mo AD vs. 12mo AD	-1.267	-6.034 to 3.500	0.9927
	6mo WT vs. 6mo AD	1.533	-3.234 to 6.300	0.9738
	6mo WT vs. 9mo WT	5.233	0.4663 to 10.00	0.0244
	6mo WT vs. 9mo AD	4.1	-0.6670 to 8.867	0.1306
	6mo WT vs. 12mo WT	4.733	-0.03366 to 9.500	0.0526
	6mo WT vs. 12mo AD	3.633	-1.134 to 8.400	0.2384
	6mo AD vs. 9mo WT	3.7	-1.067 to 8.467	0.2197
	6mo AD vs. 9mo AD	2.567	-2.200 to 7.334	0.6653
	6mo AD vs. 12mo WT	3.2	-1.567 to 7.967	0.3872
	6mo AD vs. 12mo AD	2.1	-2.667 to 6.867	0.8517
	9mo WT vs. 9mo AD	-1.133	-5.900 to 3.634	0.9967
	9mo WT vs. 12mo WT	-0.5	-5.267 to 4.267	>0.9999
	9mo WT vs. 12mo AD	-1.6	-6.367 to 3.167	0.9659
	9mo AD vs. 12mo WT	0.6333	-4.134 to 5.400	>0.9999
	9mo AD vs. 12mo AD	-0.4667	-5.234 to 4.300	>0.9999
	12mo WT vs. 12mo AD	-1.1	-5.867 to 3.667	0.9974

## Sheet: Astrocytes
	ANOVA	P value	F
	Treatment	0.1213	(9,20) 1.847
		Mean Diff.	95.00% CI of diff.	Adjusted P Value
	2mo WT vs. 2mo AD	1.433	-3.549 to 6.415	0.9873
	2mo WT vs. 4mo WT	-0.03333	-5.015 to 4.949	>0.9999		X ± S	2 months	4months	6months	9 months	12 months
	2mo WT vs. 4mo AD	3.4	-1.582 to 8.382	0.3664		Wild-type	16.20 ± 1.90	16.23 ± 1.39	15.97 ± 0.74	14.10 ± 2.71	14.83 ± 1.01
	2mo WT vs. 6mo WT	0.2333	-4.749 to 5.215	>0.9999		APP-PS1	14.77 ± 1.66	12.80 ± 1.60	12.70 ± 0.62	13.27 ± 1.46	15.23 ± 2.73
	2mo WT vs. 6mo AD	3.5	-1.482 to 8.482	0.3308
	2mo WT vs. 9mo WT	2.1	-2.882 to 7.082	0.88
	2mo WT vs. 9mo AD	2.933	-2.049 to 7.915	0.5564
	2mo WT vs. 12mo WT	1.367	-3.615 to 6.349	0.9909
	2mo WT vs. 12mo AD	0.9667	-4.015 to 5.949	0.9993
	2mo AD vs. 4mo WT	-1.467	-6.449 to 3.515	0.9852
	2mo AD vs. 4mo AD	1.967	-3.015 to 6.949	0.9141
	2mo AD vs. 6mo WT	-1.2	-6.182 to 3.782	0.9964
	2mo AD vs. 6mo AD	2.067	-2.915 to 7.049	0.8891
	2mo AD vs. 9mo WT	0.6667	-4.315 to 5.649	>0.9999
	2mo AD vs. 9mo AD	1.5	-3.482 to 6.482	0.9829
	2mo AD vs. 12mo WT	-0.06667	-5.049 to 4.915	>0.9999
	2mo AD vs. 12mo AD	-0.4667	-5.449 to 4.515	>0.9999
	4mo WT vs. 4mo AD	3.433	-1.549 to 8.415	0.3543
	4mo WT vs. 6mo WT	0.2667	-4.715 to 5.249	>0.9999
	4mo WT vs. 6mo AD	3.533	-1.449 to 8.515	0.3194
	4mo WT vs. 9mo WT	2.133	-2.849 to 7.115	0.8704
	4mo WT vs. 9mo AD	2.967	-2.015 to 7.949	0.5419
	4mo WT vs. 12mo WT	1.4	-3.582 to 6.382	0.9892
	4mo WT vs. 12mo AD	1	-3.982 to 5.982	0.9991
	4mo AD vs. 6mo WT	-3.167	-8.149 to 1.815	0.4574
	4mo AD vs. 6mo AD	0.1	-4.882 to 5.082	>0.9999
	4mo AD vs. 9mo WT	-1.3	-6.282 to 3.682	0.9936
	4mo AD vs. 9mo AD	-0.4667	-5.449 to 4.515	>0.9999
	4mo AD vs. 12mo WT	-2.033	-7.015 to 2.949	0.8979
	4mo AD vs. 12mo AD	-2.433	-7.415 to 2.549	0.7675
	6mo WT vs. 6mo AD	3.267	-1.715 to 8.249	0.4172
	6mo WT vs. 9mo WT	1.867	-3.115 to 6.849	0.9353
	6mo WT vs. 9mo AD	2.7	-2.282 to 7.682	0.6577
	6mo WT vs. 12mo WT	1.133	-3.849 to 6.115	0.9976
	6mo WT vs. 12mo AD	0.7333	-4.249 to 5.715	>0.9999
	6mo AD vs. 9mo WT	-1.4	-6.382 to 3.582	0.9892
	6mo AD vs. 9mo AD	-0.5667	-5.549 to 4.415	>0.9999
	6mo AD vs. 12mo WT	-2.133	-7.115 to 2.849	0.8704
	6mo AD vs. 12mo AD	-2.533	-7.515 to 2.449	0.7278
	9mo WT vs. 9mo AD	0.8333	-4.149 to 5.815	0.9998
	9mo WT vs. 12mo WT	-0.7333	-5.715 to 4.249	>0.9999
	9mo WT vs. 12mo AD	-1.133	-6.115 to 3.849	0.9976
	9mo AD vs. 12mo WT	-1.567	-6.549 to 3.415	0.9773
	9mo AD vs. 12mo AD	-1.967	-6.949 to 3.015	0.9141
	12mo WT vs. 12mo AD	-0.4	-5.382 to 4.582	>0.9999
