# Supplementary material for: Transcriptomic profiling of microglia and astrocytes throughout aging
Source: J Neuroinflammation. 2020 Apr 1;17:97. doi: 10.1186/s12974-020-01774-9 (PMC7115095; doi:10.1186/s12974-020-01774-9)
Supplement: Supplementary file 7 — Additional file 7. GO and KEGG annotate DEGs between 2mo WT microglia and aging WT microglia (4mo, 6mo, 9mo, and 12mo). [file 12974_2020_1774_MOESM7_ESM.xlsx]

## Sheet: WT4movsWT2mo_GO
Category	GOID	Description	pvalue	padj
BP	GO:0007160	cell-matrix adhesion	8.8511e-08	0.000370419
BP	GO:0048514	blood vessel morphogenesis	1.28553e-06	0.00268997
BP	GO:0031589	cell-substrate adhesion	6.49948e-06	0.00906677
BP	GO:0009725	response to hormone	3.52998e-05	0.0339006
BP	GO:0051272	positive regulation of cellular component movement	4.05025e-05	0.0339006
BP	GO:0030335	positive regulation of cell migration	8.05275e-05	0.048184
BP	GO:0040017	positive regulation of locomotion	8.05945e-05	0.048184
CC	GO:0005790	smooth endoplasmic reticulum	9.59689e-07	0.000452973
CC	GO:0005912	adherens junction	2.10151e-05	0.0032279
CC	GO:0034663	endoplasmic reticulum chaperone complex	2.76748e-05	0.0032279
CC	GO:0070161	anchoring junction	3.21273e-05	0.0032279
CC	GO:0070469	respiratory chain	4.51621e-05	0.0032279
CC	GO:0098552	side of membrane	4.62435e-05	0.0032279
CC	GO:0005925	focal adhesion	4.78714e-05	0.0032279
CC	GO:0005924	cell-substrate adherens junction	5.88372e-05	0.0034714
CC	GO:0030055	cell-substrate junction	7.57076e-05	0.00397044
CC	GO:0045177	apical part of cell	8.90112e-05	0.00420133
CC	GO:0005911	cell-cell junction	0.000110701	0.00475008
CC	GO:0022626	cytosolic ribosome	0.000602092	0.0222901
CC	GO:0009897	external side of plasma membrane	0.000613922	0.0222901
CC	GO:0022627	cytosolic small ribosomal subunit	0.000990988	0.0334104
MF	GO:0050839	cell adhesion molecule binding	1.51354e-05	0.0101558

## Sheet: WT4movsWT2mo_KEGG
KEGGID	Description	pvalue	padj
mmu00190	Oxidative phosphorylation	0.00017837	0.0258666
mmu05164	Influenza A	0.000195959	0.0258666

## Sheet: WT6movsWT2mo_GO
Category	GOID	Description	pvalue	padj
BP	GO:0022900	electron transport chain	2.41554e-12	1.31526e-08
BP	GO:0006119	oxidative phosphorylation	6.97652e-12	1.49655e-08
BP	GO:0022904	respiratory electron transport chain	8.24543e-12	1.49655e-08
BP	GO:0042773	ATP synthesis coupled electron transport	2.78233e-11	2.551e-08
BP	GO:0009126	purine nucleoside monophosphate metabolic process	3.12794e-11	2.551e-08
BP	GO:0009167	purine ribonucleoside monophosphate metabolic process	3.12794e-11	2.551e-08
BP	GO:0042775	mitochondrial ATP synthesis coupled electron transport	3.27952e-11	2.551e-08
BP	GO:0046034	ATP metabolic process	6.79151e-11	4.62247e-08
BP	GO:0009161	ribonucleoside monophosphate metabolic process	8.50671e-11	5.14656e-08
BP	GO:0009123	nucleoside monophosphate metabolic process	1.74323e-10	9.49186e-08
BP	GO:0009199	ribonucleoside triphosphate metabolic process	4.38534e-10	2.17074e-07
BP	GO:0009205	purine ribonucleoside triphosphate metabolic process	1.71947e-09	7.37194e-07
BP	GO:0016569	covalent chromatin modification	1.76006e-09	7.37194e-07
BP	GO:0009141	nucleoside triphosphate metabolic process	2.60494e-09	1.01314e-06
BP	GO:0009144	purine nucleoside triphosphate metabolic process	3.50785e-09	1.27335e-06
BP	GO:0016570	histone modification	6.47001e-09	2.20183e-06
BP	GO:0045333	cellular respiration	1.26298e-08	4.04524e-06
BP	GO:0022618	ribonucleoprotein complex assembly	4.48872e-08	1.35784e-05
BP	GO:0015980	energy derivation by oxidation of organic compounds	1.06867e-07	3.06258e-05
BP	GO:0006091	generation of precursor metabolites and energy	2.70078e-07	7.35287e-05
BP	GO:0071826	ribonucleoprotein complex subunit organization	3.57524e-07	9.2701e-05
BP	GO:0015985	energy coupled proton transport, down electrochemical gradient	4.00794e-07	9.48837e-05
BP	GO:0015986	ATP synthesis coupled proton transport	4.00794e-07	9.48837e-05
BP	GO:0009259	ribonucleotide metabolic process	4.63788e-07	0.000105222
BP	GO:0009150	purine ribonucleotide metabolic process	5.87679e-07	0.000127996
BP	GO:0006163	purine nucleotide metabolic process	6.43862e-07	0.000134839
BP	GO:0033108	mitochondrial respiratory chain complex assembly	6.76077e-07	0.000136342
BP	GO:0019693	ribose phosphate metabolic process	7.31304e-07	0.000142212
BP	GO:0007067	mitotic nuclear division	1.97663e-06	0.000371129
BP	GO:0006417	regulation of translation	5.66462e-06	0.00100075
BP	GO:0007088	regulation of mitotic nuclear division	5.69758e-06	0.00100075
BP	GO:0034248	regulation of cellular amide metabolic process	6.87332e-06	0.00116954
BP	GO:0072521	purine-containing compound metabolic process	7.10734e-06	0.00117271
BP	GO:0022613	ribonucleoprotein complex biogenesis	8.63328e-06	0.00136711
BP	GO:0043547	positive regulation of GTPase activity	8.7877e-06	0.00136711
BP	GO:1902600	hydrogen ion transmembrane transport	1.18112e-05	0.00178644
BP	GO:1990542	mitochondrial transmembrane transport	1.58628e-05	0.00233441
BP	GO:0051783	regulation of nuclear division	2.02205e-05	0.00289739
BP	GO:0010608	posttranscriptional regulation of gene expression	2.61466e-05	0.00358019
BP	GO:0000070	mitotic sister chromatid segregation	2.63007e-05	0.00358019
BP	GO:0006402	mRNA catabolic process	2.99156e-05	0.00397294
BP	GO:0000956	nuclear-transcribed mRNA catabolic process	3.78e-05	0.0049005
BP	GO:0043087	regulation of GTPase activity	4.46451e-05	0.00565332
BP	GO:0016571	histone methylation	4.66437e-05	0.00577216
BP	GO:0006401	RNA catabolic process	6.02781e-05	0.00729366
BP	GO:0008380	RNA splicing	7.014e-05	0.00795429
BP	GO:0006818	hydrogen transport	7.04782e-05	0.00795429
BP	GO:0035278	miRNA mediated inhibition of translation	7.30422e-05	0.00795429
BP	GO:0040033	negative regulation of translation, ncRNA-mediated	7.30422e-05	0.00795429
BP	GO:0045974	regulation of translation, ncRNA-mediated	7.30422e-05	0.00795429
BP	GO:0034968	histone lysine methylation	7.50589e-05	0.00801364
BP	GO:0006120	mitochondrial electron transport, NADH to ubiquinone	8.11334e-05	0.0084956
BP	GO:0007051	spindle organization	9.69697e-05	0.00996227
BP	GO:0033044	regulation of chromosome organization	0.000105809	0.010669
BP	GO:0007346	regulation of mitotic cell cycle	0.000109011	0.0107921
BP	GO:0007005	mitochondrion organization	0.000113551	0.0110408
BP	GO:0050821	protein stabilization	0.000123112	0.0117605
BP	GO:0015992	proton transport	0.000128482	0.0120618
BP	GO:0007064	mitotic sister chromatid cohesion	0.000131218	0.0121098
BP	GO:0045931	positive regulation of mitotic cell cycle	0.000147689	0.0134027
BP	GO:0006479	protein methylation	0.000156256	0.0137228
BP	GO:0008213	protein alkylation	0.000156256	0.0137228
BP	GO:0006397	mRNA processing	0.000177514	0.0153423
BP	GO:0031577	spindle checkpoint	0.000188721	0.016056
BP	GO:1903708	positive regulation of hemopoiesis	0.000193728	0.0161576
BP	GO:0051236	establishment of RNA localization	0.000195849	0.0161576
BP	GO:0031647	regulation of protein stability	0.00020288	0.0163708
BP	GO:0051225	spindle assembly	0.000204447	0.0163708
BP	GO:0018205	peptidyl-lysine modification	0.00024181	0.0190079
BP	GO:0010564	regulation of cell cycle process	0.000244362	0.0190079
BP	GO:0018022	peptidyl-lysine methylation	0.000255466	0.0195917
BP	GO:0045787	positive regulation of cell cycle	0.000264582	0.020009
BP	GO:0044764	multi-organism cellular process	0.000306698	0.0228763
BP	GO:0016032	viral process	0.00031724	0.0230976
BP	GO:0045639	positive regulation of myeloid cell differentiation	0.000318148	0.0230976
BP	GO:0040029	regulation of gene expression, epigenetic	0.000324943	0.0232805
BP	GO:0035264	multicellular organism growth	0.00034036	0.0240683
BP	GO:0050657	nucleic acid transport	0.000378945	0.0261184
BP	GO:0050658	RNA transport	0.000378945	0.0261184
BP	GO:0045454	cell redox homeostasis	0.000387206	0.0263542
BP	GO:0006403	RNA localization	0.000418215	0.0281133
BP	GO:0007264	small GTPase mediated signal transduction	0.000425637	0.0282633
BP	GO:0000819	sister chromatid segregation	0.000447606	0.028942
BP	GO:0006367	transcription initiation from RNA polymerase II promoter	0.000451803	0.028942
BP	GO:0065002	intracellular protein transmembrane transport	0.000451803	0.028942
BP	GO:0034249	negative regulation of cellular amide metabolic process	0.000457255	0.0289506
BP	GO:0000910	cytokinesis	0.000471575	0.0294134
BP	GO:0007059	chromosome segregation	0.000475368	0.0294134
BP	GO:0017004	cytochrome complex assembly	0.000494711	0.0302663
BP	GO:0090307	mitotic spindle assembly	0.000520008	0.0314605
BP	GO:0051785	positive regulation of nuclear division	0.000549852	0.0326097
BP	GO:0045579	positive regulation of B cell differentiation	0.000556971	0.0326097
BP	GO:0080182	histone H3-K4 trimethylation	0.000556971	0.0326097
BP	GO:0042255	ribosome assembly	0.000586558	0.0339767
BP	GO:0009127	purine nucleoside monophosphate biosynthetic process	0.000638239	0.0362001
BP	GO:0009168	purine ribonucleoside monophosphate biosynthetic process	0.000638239	0.0362001
BP	GO:0071806	protein transmembrane transport	0.000650731	0.0365281
BP	GO:0051168	nuclear export	0.000727113	0.0403993
BP	GO:0048002	antigen processing and presentation of peptide antigen	0.000761968	0.0419082
BP	GO:0006405	RNA export from nucleus	0.000779023	0.0424178
BP	GO:0045840	positive regulation of mitotic nuclear division	0.00087951	0.0474152
BP	GO:0051028	mRNA transport	0.000917939	0.0490017
CC	GO:0098800	inner mitochondrial membrane protein complex	9.10413e-26	6.04514e-23
CC	GO:0070469	respiratory chain	2.01439e-24	6.36436e-22
CC	GO:0098798	mitochondrial protein complex	2.87546e-24	6.36436e-22
CC	GO:0005746	mitochondrial respiratory chain	1.03517e-21	1.71838e-19
CC	GO:0098803	respiratory chain complex	3.13527e-21	4.16364e-19
CC	GO:0044455	mitochondrial membrane part	1.57039e-19	1.7379e-17
CC	GO:0044391	ribosomal subunit	1.6983e-18	1.61096e-16
CC	GO:0005840	ribosome	2.58096e-18	2.14219e-16
CC	GO:0005743	mitochondrial inner membrane	1.68174e-17	1.24075e-15
CC	GO:0019866	organelle inner membrane	1.52399e-16	1.01193e-14
CC	GO:0000313	organellar ribosome	4.00118e-16	2.21399e-14
CC	GO:0005761	mitochondrial ribosome	4.00118e-16	2.21399e-14
CC	GO:0005747	mitochondrial respiratory chain complex I	8.05302e-15	3.56481e-13
CC	GO:0030964	NADH dehydrogenase complex	8.05302e-15	3.56481e-13
CC	GO:0045271	respiratory chain complex I	8.05302e-15	3.56481e-13
CC	GO:1990204	oxidoreductase complex	1.05824e-13	4.39171e-12
CC	GO:0000315	organellar large ribosomal subunit	2.38221e-13	8.78771e-12
CC	GO:0005762	mitochondrial large ribosomal subunit	2.38221e-13	8.78771e-12
CC	GO:0015934	large ribosomal subunit	1.91817e-11	6.7035e-10
CC	GO:0005839	proteasome core complex	7.89518e-10	2.6212e-08
CC	GO:0015935	small ribosomal subunit	6.38135e-09	2.01772e-07
CC	GO:0071011	precatalytic spliceosome	1.58011e-07	4.76904e-06
CC	GO:0061695	transferase complex, transferring phosphorus-containing groups	1.9229e-07	5.55134e-06
CC	GO:0005759	mitochondrial matrix	2.41423e-07	6.67936e-06
CC	GO:0044445	cytosolic part	4.68472e-07	1.24426e-05
CC	GO:0022627	cytosolic small ribosomal subunit	9.11282e-07	2.32014e-05
CC	GO:0022626	cytosolic ribosome	9.74346e-07	2.32014e-05
CC	GO:0005753	mitochondrial proton-transporting ATP synthase complex	9.78372e-07	2.32014e-05
CC	GO:0042611	MHC protein complex	1.16405e-06	2.55176e-05
CC	GO:0045259	proton-transporting ATP synthase complex	1.16405e-06	2.55176e-05
CC	GO:0000502	proteasome complex	1.19133e-06	2.55176e-05
CC	GO:0005813	centrosome	1.80931e-06	3.75433e-05
CC	GO:1905369	endopeptidase complex	1.94283e-06	3.90921e-05
CC	GO:0035770	ribonucleoprotein granule	2.13646e-06	4.17239e-05
CC	GO:1905368	peptidase complex	4.41263e-06	8.37139e-05
CC	GO:0016469	proton-transporting two-sector ATPase complex	4.99673e-06	9.21619e-05
CC	GO:0036464	cytoplasmic ribonucleoprotein granule	5.28502e-06	9.48447e-05
CC	GO:0070069	cytochrome complex	1.59408e-05	0.000278544
CC	GO:0000276	mitochondrial proton-transporting ATP synthase complex, coupling factor F(o)	1.68267e-05	0.000286486
CC	GO:0000785	chromatin	2.1845e-05	0.000362626
CC	GO:0045263	proton-transporting ATP synthase complex, coupling factor F(o)	2.41551e-05	0.000391194
CC	GO:0016591	DNA-directed RNA polymerase II, holoenzyme	5.47772e-05	0.000866001
CC	GO:0005750	mitochondrial respiratory chain complex III	5.69738e-05	0.000879782
CC	GO:0010494	cytoplasmic stress granule	7.70098e-05	0.00116215
CC	GO:0097525	spliceosomal snRNP complex	0.000119607	0.00176487
CC	GO:0030532	small nuclear ribonucleoprotein complex	0.000151554	0.00218765
CC	GO:0033177	proton-transporting two-sector ATPase complex, proton-transporting domain	0.000165163	0.0022918
CC	GO:0000123	histone acetyltransferase complex	0.000165672	0.0022918
CC	GO:0005685	U1 snRNP	0.000192704	0.00257244
CC	GO:0031248	protein acetyltransferase complex	0.000197582	0.00257244
CC	GO:1902493	acetyltransferase complex	0.000197582	0.00257244
CC	GO:0055029	nuclear DNA-directed RNA polymerase complex	0.000207539	0.00264411
CC	GO:0030880	RNA polymerase complex	0.000211051	0.00264411
CC	GO:0016442	RISC complex	0.000237636	0.00281768
CC	GO:0031332	RNAi effector complex	0.000237636	0.00281768
CC	GO:0045275	respiratory chain complex III	0.000237636	0.00281768
CC	GO:0000428	DNA-directed RNA polymerase complex	0.000265218	0.00308955
CC	GO:0000314	organellar small ribosomal subunit	0.000414383	0.00466356
CC	GO:0005763	mitochondrial small ribosomal subunit	0.000414383	0.00466356
CC	GO:0005689	U12-type spliceosomal complex	0.000522542	0.0057828
CC	GO:0000307	cyclin-dependent protein kinase holoenzyme complex	0.000533123	0.00580318
CC	GO:0000421	autophagosome membrane	0.000581964	0.00613372
CC	GO:0005665	DNA-directed RNA polymerase II, core complex	0.000581964	0.00613372
CC	GO:1902554	serine/threonine protein kinase complex	0.000609236	0.00632083
CC	GO:0034708	methyltransferase complex	0.000717766	0.00701289
CC	GO:0044454	nuclear chromosome part	0.000717871	0.00701289
CC	GO:0034709	methylosome	0.000727508	0.00701289
CC	GO:0042612	MHC class I protein complex	0.000727508	0.00701289
CC	GO:0031902	late endosome membrane	0.000728749	0.00701289
CC	GO:0000932	P-body	0.000936314	0.00888161
CC	GO:0034719	SMN-Sm protein complex	0.00150749	0.0137381
CC	GO:1902555	endoribonuclease complex	0.00151036	0.0137381
CC	GO:1905348	endonuclease complex	0.00151036	0.0137381
CC	GO:0043596	nuclear replication fork	0.00158829	0.0142517
CC	GO:0005635	nuclear envelope	0.00163501	0.0144753
CC	GO:0030496	midbody	0.00194266	0.0169727
CC	GO:0000974	Prp19 complex	0.00203384	0.0173623
CC	GO:0000790	nuclear chromatin	0.00203955	0.0173623
CC	GO:0016605	PML body	0.00231014	0.0194169
CC	GO:0031305	integral component of mitochondrial inner membrane	0.00254524	0.0211255
CC	GO:0005681	spliceosomal complex	0.00266613	0.0218557
CC	GO:0098687	chromosomal region	0.00284293	0.0230208
CC	GO:0070603	SWI/SNF superfamily-type complex	0.00293436	0.0234748
CC	GO:0045277	respiratory chain complex IV	0.00305004	0.0241098
CC	GO:0000118	histone deacetylase complex	0.00343478	0.0268317
CC	GO:0031304	intrinsic component of mitochondrial inner membrane	0.00396977	0.0306503
CC	GO:0072546	ER membrane protein complex	0.00436623	0.0333239
CC	GO:0005643	nuclear pore	0.00463869	0.0347362
CC	GO:0031965	nuclear membrane	0.00465591	0.0347362
CC	GO:0042641	actomyosin	0.00488058	0.0356304
CC	GO:1902911	protein kinase complex	0.00488309	0.0356304
CC	GO:0070578	RISC-loading complex	0.00557483	0.0402358
CC	GO:0000775	chromosome, centromeric region	0.00593101	0.0420572
CC	GO:0000776	kinetochore	0.00595388	0.0420572
CC	GO:0045171	intercellular bridge	0.00603754	0.0421992
CC	GO:0005844	polysome	0.00671822	0.046352
CC	GO:0005874	microtubule	0.0067713	0.046352
CC	GO:0005662	DNA replication factor A complex	0.00723224	0.0483718
CC	GO:0005751	mitochondrial respiratory chain complex IV	0.00723224	0.0483718
CC	GO:0005682	U5 snRNP	0.00735775	0.0483718
CC	GO:0099738	cell cortex region	0.00735775	0.0483718
CC	GO:0005657	replication fork	0.00766349	0.0496532
CC	GO:0035097	histone methyltransferase complex	0.00770222	0.0496532
MF	GO:0003735	structural constituent of ribosome	1.55366e-15	1.54744e-12
MF	GO:0003954	NADH dehydrogenase activity	1.71387e-08	7.10524e-06
MF	GO:0015078	hydrogen ion transmembrane transporter activity	2.14013e-08	7.10524e-06
MF	GO:0009055	electron carrier activity	3.71351e-08	8.38464e-06
MF	GO:0008137	NADH dehydrogenase (ubiquinone) activity	5.05099e-08	8.38464e-06
MF	GO:0050136	NADH dehydrogenase (quinone) activity	5.05099e-08	8.38464e-06
MF	GO:0004298	threonine-type endopeptidase activity	9.23136e-08	1.1493e-05
MF	GO:0070003	threonine-type peptidase activity	9.23136e-08	1.1493e-05
MF	GO:0005198	structural molecule activity	1.9368e-07	2.14339e-05
MF	GO:0003682	chromatin binding	4.77858e-07	4.75947e-05
MF	GO:0016655	oxidoreductase activity, acting on NAD(P)H, quinone or similar compound as acceptor	1.72843e-06	0.000156502
MF	GO:0008047	enzyme activator activity	1.36546e-05	0.00108756
MF	GO:0005085	guanyl-nucleotide exchange factor activity	1.41951e-05	0.00108756
MF	GO:0004129	cytochrome-c oxidase activity	1.76933e-05	0.00110141
MF	GO:0015002	heme-copper terminal oxidase activity	1.76933e-05	0.00110141
MF	GO:0016676	oxidoreductase activity, acting on a heme group of donors, oxygen as acceptor	1.76933e-05	0.00110141
MF	GO:0046933	proton-transporting ATP synthase activity, rotational mechanism	2.32093e-05	0.00135979
MF	GO:0017112	Rab guanyl-nucleotide exchange factor activity	2.50621e-05	0.00138677
MF	GO:0016675	oxidoreductase activity, acting on a heme group of donors	3.70832e-05	0.00194394
MF	GO:0042608	T cell receptor binding	8.18019e-05	0.00407373
MF	GO:0008009	chemokine activity	9.00176e-05	0.00407534
MF	GO:0044769	ATPase activity, coupled to transmembrane movement of ions, rotational mechanism	9.00176e-05	0.00407534
MF	GO:0005088	Ras guanyl-nucleotide exchange factor activity	0.000115075	0.00498324
MF	GO:0016651	oxidoreductase activity, acting on NAD(P)H	0.000168659	0.00699934
MF	GO:0017069	snRNA binding	0.000192372	0.00766409
MF	GO:0042379	chemokine receptor binding	0.000253915	0.00972688
MF	GO:0001046	core promoter sequence-specific DNA binding	0.000473014	0.0174489
MF	GO:0003899	DNA-directed 5'-3' RNA polymerase activity	0.000535437	0.0190462
MF	GO:0000979	RNA polymerase II core promoter sequence-specific DNA binding	0.000604099	0.0207477
MF	GO:0001047	core promoter binding	0.000644142	0.0213855
MF	GO:0051920	peroxiredoxin activity	0.000707121	0.0227191
MF	GO:0004540	ribonuclease activity	0.000791351	0.0246308
MF	GO:0034062	5'-3' RNA polymerase activity	0.000850079	0.0248257
MF	GO:0097747	RNA polymerase activity	0.000850079	0.0248257
MF	GO:0032452	histone demethylase activity	0.000888328	0.0248257
MF	GO:0016504	peptidase activator activity	0.000897316	0.0248257
MF	GO:0030331	estrogen receptor binding	0.00115829	0.03118
MF	GO:0060589	nucleoside-triphosphatase regulator activity	0.00123323	0.0323236
MF	GO:0051427	hormone receptor binding	0.00135485	0.0346008
MF	GO:0017048	Rho GTPase binding	0.00142095	0.0352925
MF	GO:0016922	ligand-dependent nuclear receptor binding	0.0014528	0.0352925
MF	GO:0018024	histone-lysine N-methyltransferase activity	0.0015087	0.0357777
MF	GO:0005096	GTPase activator activity	0.00155104	0.0359263

## Sheet: WT6movsWT2mo_KEGG
KEGGID	Description	pvalue	padj
mmu00190	Oxidative phosphorylation	5.01965e-27	1.52597e-24
mmu05016	Huntington's disease	5.60834e-20	8.52468e-18
mmu05012	Parkinson's disease	7.74875e-19	7.85206e-17
mmu05010	Alzheimer's disease	6.46571e-17	4.91394e-15
mmu04932	Non-alcoholic fatty liver disease (NAFLD)	2.45316e-14	1.49152e-12
mmu03010	Ribosome	2.47242e-11	1.25269e-09
mmu03050	Proteasome	1.47625e-08	6.41116e-07
mmu04723	Retrograde endocannabinoid signaling	1.2728e-05	0.000483664
mmu03018	RNA degradation	2.32053e-05	0.000783824
mmu05332	Graft-versus-host disease	3.28665e-05	0.000999141
mmu04140	Autophagy - animal	0.000118171	0.00326581
mmu04145	Phagosome	0.000319036	0.00771272
mmu05168	Herpes simplex infection	0.000350583	0.00771272
mmu03013	RNA transport	0.000355191	0.00771272
mmu05169	Epstein-Barr virus infection	0.00056845	0.0115206
mmu05416	Viral myocarditis	0.000977556	0.0185736
mmu04940	Type I diabetes mellitus	0.0012356	0.0220955
mmu05330	Allograft rejection	0.00234571	0.0396164
mmu04260	Cardiac muscle contraction	0.0027098	0.0411889
mmu05323	Rheumatoid arthritis	0.0027098	0.0411889
mmu03020	RNA polymerase	0.0028489	0.0412411
mmu05164	Influenza A	0.00331698	0.0442009
mmu05166	HTLV-I infection	0.00334415	0.0442009
mmu04110	Cell cycle	0.00358485	0.0454081

## Sheet: WT9movsWT2mo_GO
Category	GOID	Description	pvalue	padj
BP	GO:0034097	response to cytokine	2.69343e-13	1.19911e-09
BP	GO:0071345	cellular response to cytokine stimulus	6.06282e-13	1.34958e-09
BP	GO:0045087	innate immune response	2.70812e-09	4.01885e-06
BP	GO:0001817	regulation of cytokine production	5.39398e-09	6.0035e-06
BP	GO:0001819	positive regulation of cytokine production	7.5857e-09	6.75431e-06
BP	GO:0045785	positive regulation of cell adhesion	1.38863e-08	1.03036e-05
BP	GO:0071222	cellular response to lipopolysaccharide	1.99799e-08	1.27072e-05
BP	GO:0006954	inflammatory response	6.55218e-08	3.1644e-05
BP	GO:0071219	cellular response to molecule of bacterial origin	6.93391e-08	3.1644e-05
BP	GO:0002521	leukocyte differentiation	7.10783e-08	3.1644e-05
BP	GO:0030335	positive regulation of cell migration	1.12189e-07	4.17961e-05
BP	GO:0002573	myeloid leukocyte differentiation	1.12658e-07	4.17961e-05
BP	GO:1902107	positive regulation of leukocyte differentiation	1.60612e-07	5.50035e-05
BP	GO:0071216	cellular response to biotic stimulus	1.98024e-07	5.91396e-05
BP	GO:0051272	positive regulation of cellular component movement	1.99257e-07	5.91396e-05
BP	GO:2000147	positive regulation of cell motility	2.38588e-07	6.63872e-05
BP	GO:0022407	regulation of cell-cell adhesion	2.77927e-07	7.27843e-05
BP	GO:0022409	positive regulation of cell-cell adhesion	3.81985e-07	9.44776e-05
BP	GO:0002449	lymphocyte mediated immunity	4.71387e-07	0.000108392
BP	GO:0002708	positive regulation of lymphocyte mediated immunity	4.86935e-07	0.000108392
BP	GO:0040017	positive regulation of locomotion	5.57378e-07	0.000118164
BP	GO:1902105	regulation of leukocyte differentiation	6.16105e-07	0.000124677
BP	GO:0071396	cellular response to lipid	9.69471e-07	0.00018396
BP	GO:0031343	positive regulation of cell killing	9.91697e-07	0.00018396
BP	GO:0002443	leukocyte mediated immunity	1.1101e-06	0.000197687
BP	GO:1903039	positive regulation of leukocyte cell-cell adhesion	1.20901e-06	0.00020702
BP	GO:0002237	response to molecule of bacterial origin	1.31259e-06	0.000216432
BP	GO:1900182	positive regulation of protein localization to nucleus	1.60123e-06	0.000254596
BP	GO:0097193	intrinsic apoptotic signaling pathway	1.71778e-06	0.000263708
BP	GO:0042307	positive regulation of protein import into nucleus	1.85367e-06	0.000275085
BP	GO:0007067	mitotic nuclear division	2.06187e-06	0.000288301
BP	GO:0042306	regulation of protein import into nucleus	2.07224e-06	0.000288301
BP	GO:0001912	positive regulation of leukocyte mediated cytotoxicity	2.18713e-06	0.000292653
BP	GO:0046822	regulation of nucleocytoplasmic transport	2.25805e-06	0.000292653
BP	GO:0050810	regulation of steroid biosynthetic process	2.30073e-06	0.000292653
BP	GO:1903706	regulation of hemopoiesis	2.43512e-06	0.000297745
BP	GO:0002460	adaptive immune response based on somatic recombination of immune receptors built from immunoglobulin superfamily domains	2.47452e-06	0.000297745
BP	GO:0010564	regulation of cell cycle process	2.59124e-06	0.00030082
BP	GO:0051347	positive regulation of transferase activity	2.66585e-06	0.00030082
BP	GO:0002821	positive regulation of adaptive immune response	2.71266e-06	0.00030082
BP	GO:1904589	regulation of protein import	2.82961e-06	0.00030082
BP	GO:1904591	positive regulation of protein import	2.89036e-06	0.00030082
BP	GO:0034976	response to endoplasmic reticulum stress	2.96549e-06	0.00030082
BP	GO:2001233	regulation of apoptotic signaling pathway	3.00643e-06	0.00030082
BP	GO:0032496	response to lipopolysaccharide	3.04063e-06	0.00030082
BP	GO:0042035	regulation of cytokine biosynthetic process	3.17092e-06	0.000301498
BP	GO:0007159	leukocyte cell-cell adhesion	3.18293e-06	0.000301498
BP	GO:0042089	cytokine biosynthetic process	3.33703e-06	0.000309509
BP	GO:1900180	regulation of protein localization to nucleus	3.87059e-06	0.000344937
BP	GO:0016337	single organismal cell-cell adhesion	3.87395e-06	0.000344937
BP	GO:0002250	adaptive immune response	3.98095e-06	0.000347513
BP	GO:0046824	positive regulation of nucleocytoplasmic transport	4.32579e-06	0.000364435
BP	GO:0002761	regulation of myeloid leukocyte differentiation	4.42037e-06	0.000364435
BP	GO:0042107	cytokine metabolic process	4.42037e-06	0.000364435
BP	GO:1903037	regulation of leukocyte cell-cell adhesion	4.64858e-06	0.000370572
BP	GO:0016032	viral process	4.66128e-06	0.000370572
BP	GO:0002699	positive regulation of immune effector process	4.96742e-06	0.000387982
BP	GO:0002824	positive regulation of adaptive immune response based on somatic recombination of immune receptors built from immunoglobulin superfamily domains	5.40203e-06	0.000414589
BP	GO:1903708	positive regulation of hemopoiesis	5.49826e-06	0.000414589
BP	GO:0044764	multi-organism cellular process	5.58745e-06	0.000414589
BP	GO:0070663	regulation of leukocyte proliferation	6.25277e-06	0.000452839
BP	GO:0051249	regulation of lymphocyte activation	6.30639e-06	0.000452839
BP	GO:0002705	positive regulation of leukocyte mediated immunity	6.66945e-06	0.000470635
BP	GO:0009617	response to bacterium	6.76565e-06	0.000470635
BP	GO:0032844	regulation of homeostatic process	7.58499e-06	0.000511839
BP	GO:0031341	regulation of cell killing	7.58792e-06	0.000511839
BP	GO:0051301	cell division	8.03441e-06	0.000533869
BP	GO:0042509	regulation of tyrosine phosphorylation of STAT protein	8.18395e-06	0.000535808
BP	GO:0019221	cytokine-mediated signaling pathway	8.56596e-06	0.000552691
BP	GO:0007517	muscle organ development	9.01467e-06	0.000573333
BP	GO:0045787	positive regulation of cell cycle	1.00353e-05	0.000629258
BP	GO:0050670	regulation of lymphocyte proliferation	1.08866e-05	0.000673155
BP	GO:0046034	ATP metabolic process	1.26677e-05	0.000772555
BP	GO:0032944	regulation of mononuclear cell proliferation	1.30244e-05	0.000783577
BP	GO:0042330	taxis	1.36354e-05	0.000809395
BP	GO:0007260	tyrosine phosphorylation of STAT protein	1.48173e-05	0.000867979
BP	GO:0002694	regulation of leukocyte activation	1.62386e-05	0.000938885
BP	GO:0051783	regulation of nuclear division	1.73365e-05	0.000989512
BP	GO:0050865	regulation of cell activation	1.78696e-05	0.00100703
BP	GO:0009123	nucleoside monophosphate metabolic process	1.97798e-05	0.00110074
BP	GO:0050870	positive regulation of T cell activation	2.27595e-05	0.00125093
BP	GO:2000177	regulation of neural precursor cell proliferation	2.32184e-05	0.00126059
BP	GO:0031349	positive regulation of defense response	2.43764e-05	0.00128573
BP	GO:0050867	positive regulation of cell activation	2.43764e-05	0.00128573
BP	GO:0051251	positive regulation of lymphocyte activation	2.45479e-05	0.00128573
BP	GO:1903578	regulation of ATP metabolic process	2.56848e-05	0.00132964
BP	GO:0006935	chemotaxis	2.84822e-05	0.00141936
BP	GO:0010893	positive regulation of steroid biosynthetic process	2.86437e-05	0.00141936
BP	GO:0051222	positive regulation of protein transport	2.86472e-05	0.00141936
BP	GO:0002696	positive regulation of leukocyte activation	2.86933e-05	0.00141936
BP	GO:0042531	positive regulation of tyrosine phosphorylation of STAT protein	2.91384e-05	0.00142554
BP	GO:1904951	positive regulation of establishment of protein localization	2.99775e-05	0.00145065
BP	GO:0071347	cellular response to interleukin-1	3.05846e-05	0.00146256
BP	GO:0009126	purine nucleoside monophosphate metabolic process	3.12091e-05	0.00146256
BP	GO:0009167	purine ribonucleoside monophosphate metabolic process	3.12091e-05	0.00146256
BP	GO:0071887	leukocyte apoptotic process	3.19675e-05	0.00148249
BP	GO:0042110	T cell activation	3.25718e-05	0.00149495
BP	GO:0000060	protein import into nucleus, translocation	3.49835e-05	0.00156313
BP	GO:0002763	positive regulation of myeloid leukocyte differentiation	3.49835e-05	0.00156313
BP	GO:0002791	regulation of peptide secretion	3.56238e-05	0.00156313
BP	GO:0006913	nucleocytoplasmic transport	3.56238e-05	0.00156313
BP	GO:0014706	striated muscle tissue development	3.6164e-05	0.00156313
BP	GO:0030099	myeloid cell differentiation	3.6164e-05	0.00156313
BP	GO:2001234	negative regulation of apoptotic signaling pathway	3.88878e-05	0.00165399
BP	GO:0009161	ribonucleoside monophosphate metabolic process	3.90093e-05	0.00165399
BP	GO:0060537	muscle tissue development	4.22295e-05	0.00175792
BP	GO:0043620	regulation of DNA-templated transcription in response to stress	4.22502e-05	0.00175792
BP	GO:0002819	regulation of adaptive immune response	4.27457e-05	0.00176207
BP	GO:0051169	nuclear transport	4.4315e-05	0.00181
BP	GO:0034341	response to interferon-gamma	4.64154e-05	0.00187856
BP	GO:0019216	regulation of lipid metabolic process	4.87481e-05	0.00195519
BP	GO:0043491	protein kinase B signaling	5.22145e-05	0.00204208
BP	GO:0044403	symbiosis, encompassing mutualism through parasitism	5.26054e-05	0.00204208
BP	GO:0009205	purine ribonucleoside triphosphate metabolic process	5.30209e-05	0.00204208
BP	GO:0002042	cell migration involved in sprouting angiogenesis	5.34824e-05	0.00204208
BP	GO:0002711	positive regulation of T cell mediated immunity	5.34824e-05	0.00204208
BP	GO:0070555	response to interleukin-1	5.36665e-05	0.00204208
BP	GO:0046631	alpha-beta T cell activation	5.52824e-05	0.00208574
BP	GO:1903533	regulation of protein targeting	5.64542e-05	0.00211205
BP	GO:0001660	fever generation	5.87508e-05	0.00217965
BP	GO:0019218	regulation of steroid metabolic process	6.18763e-05	0.00227664
BP	GO:0044419	interspecies interaction between organisms	6.72773e-05	0.00245507
BP	GO:0045089	positive regulation of innate immune response	6.81136e-05	0.00246538
BP	GO:0007088	regulation of mitotic nuclear division	6.98942e-05	0.00247419
BP	GO:0009199	ribonucleoside triphosphate metabolic process	7.09743e-05	0.00247419
BP	GO:0045765	regulation of angiogenesis	7.20474e-05	0.00247419
BP	GO:0071496	cellular response to external stimulus	7.20742e-05	0.00247419
BP	GO:0001910	regulation of leukocyte mediated cytotoxicity	7.22472e-05	0.00247419
BP	GO:0046427	positive regulation of JAK-STAT cascade	7.22472e-05	0.00247419
BP	GO:1904894	positive regulation of STAT cascade	7.22472e-05	0.00247419
BP	GO:0007346	regulation of mitotic cell cycle	7.51464e-05	0.00255383
BP	GO:1903409	reactive oxygen species biosynthetic process	7.79566e-05	0.00262926
BP	GO:1903555	regulation of tumor necrosis factor superfamily cytokine production	7.89337e-05	0.0026422
BP	GO:0001916	positive regulation of T cell mediated cytotoxicity	8.13531e-05	0.00267096
BP	GO:0045954	positive regulation of natural killer cell mediated cytotoxicity	8.13531e-05	0.00267096
BP	GO:1903426	regulation of reactive oxygen species biosynthetic process	8.15928e-05	0.00267096
BP	GO:0071706	tumor necrosis factor superfamily cytokine production	8.7776e-05	0.0028258
BP	GO:0016064	immunoglobulin mediated immune response	8.82269e-05	0.0028258
BP	GO:2000106	regulation of leukocyte apoptotic process	8.82269e-05	0.0028258
BP	GO:0034504	protein localization to nucleus	8.98172e-05	0.00285619
BP	GO:0006606	protein import into nucleus	9.25357e-05	0.00289046
BP	GO:0044744	protein targeting to nucleus	9.25357e-05	0.00289046
BP	GO:0010035	response to inorganic substance	9.28428e-05	0.00289046
BP	GO:0009144	purine nucleoside triphosphate metabolic process	9.41732e-05	0.00291064
BP	GO:0045940	positive regulation of steroid metabolic process	9.47985e-05	0.00291064
BP	GO:0050778	positive regulation of immune response	9.68064e-05	0.00293204
BP	GO:0071803	positive regulation of podosome assembly	9.709e-05	0.00293204
BP	GO:0002687	positive regulation of leukocyte migration	9.74711e-05	0.00293204
BP	GO:0045428	regulation of nitric oxide biosynthetic process	0.000100994	0.00299442
BP	GO:0071156	regulation of cell cycle arrest	0.000100994	0.00299442
BP	GO:0050707	regulation of cytokine secretion	0.000101563	0.00299442
BP	GO:0045860	positive regulation of protein kinase activity	0.000105607	0.00309318
BP	GO:0000079	regulation of cyclin-dependent protein serine/threonine kinase activity	0.000107951	0.00314117
BP	GO:1902593	single-organism nuclear import	0.000112196	0.0032102
BP	GO:0019724	B cell mediated immunity	0.000112323	0.0032102
BP	GO:0033674	positive regulation of kinase activity	0.000112749	0.0032102
BP	GO:0002717	positive regulation of natural killer cell mediated immunity	0.000114518	0.0032102
BP	GO:1901342	regulation of vasculature development	0.000115778	0.0032102
BP	GO:0002790	peptide secretion	0.00011615	0.0032102
BP	GO:0033157	regulation of intracellular protein transport	0.000117478	0.0032102
BP	GO:0045786	negative regulation of cell cycle	0.000118104	0.0032102
BP	GO:0050863	regulation of T cell activation	0.00011839	0.0032102
BP	GO:0042108	positive regulation of cytokine biosynthetic process	0.000118665	0.0032102
BP	GO:0051170	nuclear import	0.000119533	0.0032102
BP	GO:0002706	regulation of lymphocyte mediated immunity	0.000119696	0.0032102
BP	GO:0035456	response to interferon-beta	0.000120419	0.0032102
BP	GO:0043618	regulation of transcription from RNA polymerase II promoter in response to stress	0.000120419	0.0032102
BP	GO:1903580	positive regulation of ATP metabolic process	0.00012318	0.00326263
BP	GO:0050708	regulation of protein secretion	0.000123851	0.00326263
BP	GO:0070098	chemokine-mediated signaling pathway	0.000131778	0.00345104
BP	GO:0042063	gliogenesis	0.000135502	0.00352781
BP	GO:0060326	cell chemotaxis	0.000137682	0.00356373
BP	GO:1904029	regulation of cyclin-dependent protein kinase activity	0.000143161	0.00368412
BP	GO:0050663	cytokine secretion	0.000151694	0.00386937
BP	GO:0048711	positive regulation of astrocyte differentiation	0.000152098	0.00386937
BP	GO:0002688	regulation of leukocyte chemotaxis	0.000159043	0.00402308
BP	GO:0002822	regulation of adaptive immune response based on somatic recombination of immune receptors built from immunoglobulin superfamily domains	0.000161277	0.00405654
BP	GO:0032642	regulation of chemokine production	0.000164147	0.00410552
BP	GO:0006163	purine nucleotide metabolic process	0.000165728	0.00412191
BP	GO:1903829	positive regulation of cellular protein localization	0.000177228	0.00436758
BP	GO:0010608	posttranscriptional regulation of gene expression	0.000177872	0.00436758
BP	GO:0010632	regulation of epithelial cell migration	0.000178549	0.00436758
BP	GO:0030217	T cell differentiation	0.000180951	0.00440215
BP	GO:0071407	cellular response to organic cyclic compound	0.000184728	0.00446961
BP	GO:0002683	negative regulation of immune system process	0.000187107	0.0045027
BP	GO:0051924	regulation of calcium ion transport	0.00019267	0.00461165
BP	GO:0035458	cellular response to interferon-beta	0.000197114	0.00469279
BP	GO:0048002	antigen processing and presentation of peptide antigen	0.000202689	0.00479984
BP	GO:0050673	epithelial cell proliferation	0.000205668	0.00484461
BP	GO:1901652	response to peptide	0.000207404	0.00485981
BP	GO:0090316	positive regulation of intracellular protein transport	0.000209354	0.00486095
BP	GO:0042326	negative regulation of phosphorylation	0.000209637	0.00486095
BP	GO:0007179	transforming growth factor beta receptor signaling pathway	0.000212043	0.0048762
BP	GO:2000209	regulation of anoikis	0.000212485	0.0048762
BP	GO:0032602	chemokine production	0.000214025	0.00488636
BP	GO:0043523	regulation of neuron apoptotic process	0.000220879	0.00501712
BP	GO:0070661	leukocyte proliferation	0.000222643	0.00503151
BP	GO:0045621	positive regulation of lymphocyte differentiation	0.000223875	0.00503379
BP	GO:0010631	epithelial cell migration	0.000230945	0.00514035
BP	GO:0090132	epithelium migration	0.000230945	0.00514035
BP	GO:0032680	regulation of tumor necrosis factor production	0.000233247	0.00514035
BP	GO:0048514	blood vessel morphogenesis	0.000233855	0.00514035
BP	GO:0030098	lymphocyte differentiation	0.000234387	0.00514035
BP	GO:0034121	regulation of toll-like receptor signaling pathway	0.000238787	0.00521118
BP	GO:0002685	regulation of leukocyte migration	0.000241208	0.00523539
BP	GO:0035710	CD4-positive, alpha-beta T cell activation	0.000243425	0.00523539
BP	GO:0045582	positive regulation of T cell differentiation	0.000243425	0.00523539
BP	GO:0031347	regulation of defense response	0.000245884	0.00523586
BP	GO:0090130	tissue migration	0.000247134	0.00523586
BP	GO:0070372	regulation of ERK1 and ERK2 cascade	0.000251633	0.00523586
BP	GO:0010573	vascular endothelial growth factor production	0.000251846	0.00523586
BP	GO:0042092	type 2 immune response	0.000251846	0.00523586
BP	GO:0043276	anoikis	0.000251846	0.00523586
BP	GO:1904018	positive regulation of vasculature development	0.000252448	0.00523586
BP	GO:0070371	ERK1 and ERK2 cascade	0.000252855	0.00523586
BP	GO:0009725	response to hormone	0.000255135	0.00525861
BP	GO:0032640	tumor necrosis factor production	0.000257429	0.00528145
BP	GO:0006457	protein folding	0.000261679	0.005344
BP	GO:1900542	regulation of purine nucleotide metabolic process	0.000264628	0.00537955
BP	GO:0009141	nucleoside triphosphate metabolic process	0.000269029	0.00544418
BP	GO:0032722	positive regulation of chemokine production	0.00028006	0.00555415
BP	GO:0046635	positive regulation of alpha-beta T cell activation	0.00028006	0.00555415
BP	GO:0009306	protein secretion	0.000280885	0.00555415
BP	GO:0001914	regulation of T cell mediated cytotoxicity	0.000281425	0.00555415
BP	GO:0001906	cell killing	0.000281949	0.00555415
BP	GO:2000379	positive regulation of reactive oxygen species metabolic process	0.000281949	0.00555415
BP	GO:0071560	cellular response to transforming growth factor beta stimulus	0.000285629	0.00558664
BP	GO:0046651	lymphocyte proliferation	0.000286108	0.00558664
BP	GO:0006809	nitric oxide biosynthetic process	0.000288869	0.00559151
BP	GO:0035914	skeletal muscle cell differentiation	0.000288869	0.00559151
BP	GO:0002456	T cell mediated immunity	0.000312536	0.00599746
BP	GO:0002690	positive regulation of leukocyte chemotaxis	0.000312536	0.00599746
BP	GO:0019882	antigen processing and presentation	0.000315482	0.00602801
BP	GO:0032943	mononuclear cell proliferation	0.000323151	0.00614055
BP	GO:0042129	regulation of T cell proliferation	0.000325512	0.00614055
BP	GO:0008347	glial cell migration	0.000327065	0.00614055
BP	GO:0071346	cellular response to interferon-gamma	0.000327065	0.00614055
BP	GO:2000811	negative regulation of anoikis	0.00032987	0.00614055
BP	GO:0014015	positive regulation of gliogenesis	0.000331141	0.00614055
BP	GO:0071559	response to transforming growth factor beta	0.000332021	0.00614055
BP	GO:0002703	regulation of leukocyte mediated immunity	0.000332406	0.00614055
BP	GO:0008630	intrinsic apoptotic signaling pathway in response to DNA damage	0.000336834	0.00619663
BP	GO:0044770	cell cycle phase transition	0.000343175	0.0062873
BP	GO:0051052	regulation of DNA metabolic process	0.000357586	0.00652448
BP	GO:0001525	angiogenesis	0.000362595	0.00658886
BP	GO:0045672	positive regulation of osteoclast differentiation	0.000366765	0.00663756
BP	GO:0006979	response to oxidative stress	0.000378866	0.00682879
BP	GO:0050731	positive regulation of peptidyl-tyrosine phosphorylation	0.000383787	0.00688041
BP	GO:0006140	regulation of nucleotide metabolic process	0.000384821	0.00688041
BP	GO:0051402	neuron apoptotic process	0.000386615	0.00688484
BP	GO:0046634	regulation of alpha-beta T cell activation	0.000397466	0.00704988
BP	GO:0001933	negative regulation of protein phosphorylation	0.000405802	0.00716917
BP	GO:0009150	purine ribonucleotide metabolic process	0.000415604	0.00731331
BP	GO:0031668	cellular response to extracellular stimulus	0.00041912	0.00734615
BP	GO:0046209	nitric oxide metabolic process	0.000431251	0.00752914
BP	GO:0009411	response to UV	0.000438708	0.00762941
BP	GO:2000377	regulation of reactive oxygen species metabolic process	0.000452064	0.00781047
BP	GO:0070665	positive regulation of leukocyte proliferation	0.000452628	0.00781047
BP	GO:0002363	alpha-beta T cell lineage commitment	0.000462613	0.00786089
BP	GO:0018126	protein hydroxylation	0.000462613	0.00786089
BP	GO:0034114	regulation of heterotypic cell-cell adhesion	0.000462613	0.00786089
BP	GO:0071801	regulation of podosome assembly	0.000462613	0.00786089
BP	GO:0033158	regulation of protein import into nucleus, translocation	0.000471073	0.007944
BP	GO:0071353	cellular response to interleukin-4	0.000471073	0.007944
BP	GO:0045637	regulation of myeloid cell differentiation	0.000477627	0.00802414
BP	GO:0045840	positive regulation of mitotic nuclear division	0.000481904	0.00804322
BP	GO:0019693	ribose phosphate metabolic process	0.000482376	0.00804322
BP	GO:0050900	leukocyte migration	0.000488084	0.00805029
BP	GO:0032760	positive regulation of tumor necrosis factor production	0.000490033	0.00805029
BP	GO:0038034	signal transduction in absence of ligand	0.000490033	0.00805029
BP	GO:0097192	extrinsic apoptotic signaling pathway in absence of ligand	0.000490033	0.00805029
BP	GO:0009408	response to heat	0.000500956	0.00819948
BP	GO:0032386	regulation of intracellular transport	0.000510322	0.00832217
BP	GO:0000075	cell cycle checkpoint	0.000512585	0.00832857
BP	GO:0001818	negative regulation of cytokine production	0.00052804	0.00854848
BP	GO:0034248	regulation of cellular amide metabolic process	0.000537892	0.00867644
BP	GO:0051250	negative regulation of lymphocyte activation	0.000540921	0.0086938
BP	GO:0051897	positive regulation of protein kinase B signaling	0.000555307	0.00886103
BP	GO:1903557	positive regulation of tumor necrosis factor superfamily cytokine production	0.000555307	0.00886103
BP	GO:0070997	neuron death	0.000564543	0.00897624
BP	GO:0097009	energy homeostasis	0.000571516	0.00902266
BP	GO:2000108	positive regulation of leukocyte apoptotic process	0.000571516	0.00902266
BP	GO:0070848	response to growth factor	0.000575615	0.00905526
BP	GO:0007178	transmembrane receptor protein serine/threonine kinase signaling pathway	0.000591334	0.00924763
BP	GO:0009259	ribonucleotide metabolic process	0.000591998	0.00924763
BP	GO:0097191	extrinsic apoptotic signaling pathway	0.00060701	0.00944898
BP	GO:0002440	production of molecular mediator of immune response	0.000615542	0.00950189
BP	GO:0010226	response to lithium ion	0.000618946	0.00950189
BP	GO:0061469	regulation of type B pancreatic cell proliferation	0.000618946	0.00950189
BP	GO:0071285	cellular response to lithium ion	0.000618946	0.00950189
BP	GO:0016049	cell growth	0.000625566	0.00956884
BP	GO:0006417	regulation of translation	0.000631547	0.00956884
BP	GO:0031649	heat generation	0.000631905	0.00956884
BP	GO:0042346	positive regulation of NF-kappaB import into nucleus	0.000631905	0.00956884
BP	GO:0030336	negative regulation of cell migration	0.000643437	0.00967768
BP	GO:0045834	positive regulation of lipid metabolic process	0.00064344	0.00967768
BP	GO:0048871	multicellular organismal homeostasis	0.000658465	0.00987033
BP	GO:0061351	neural precursor cell proliferation	0.00066396	0.00988577
BP	GO:0097529	myeloid leukocyte migration	0.00066396	0.00988577
BP	GO:0050727	regulation of inflammatory response	0.000666157	0.00988577
BP	GO:0048146	positive regulation of fibroblast proliferation	0.000670354	0.00991501
BP	GO:0051054	positive regulation of DNA metabolic process	0.000687405	0.0101053
BP	GO:0045737	positive regulation of cyclin-dependent protein serine/threonine kinase activity	0.00068776	0.0101053
BP	GO:0045766	positive regulation of angiogenesis	0.000700585	0.0102599
BP	GO:0071363	cellular response to growth factor stimulus	0.000705352	0.0102905
BP	GO:0072521	purine-containing compound metabolic process	0.0007073	0.0102905
BP	GO:0051896	regulation of protein kinase B signaling	0.00072461	0.0104372
BP	GO:0000086	G2/M transition of mitotic cell cycle	0.00072676	0.0104372
BP	GO:0045981	positive regulation of nucleotide metabolic process	0.00072676	0.0104372
BP	GO:1900544	positive regulation of purine nucleotide metabolic process	0.00072676	0.0104372
BP	GO:0050714	positive regulation of protein secretion	0.00073094	0.0104635
BP	GO:0070670	response to interleukin-4	0.000747795	0.0106705
BP	GO:0071674	mononuclear cell migration	0.000765686	0.0108908
BP	GO:0033619	membrane protein proteolysis	0.00077255	0.0109535
BP	GO:1990266	neutrophil migration	0.000776155	0.0109697
BP	GO:2001057	reactive nitrogen species metabolic process	0.000795629	0.0112093
BP	GO:0002793	positive regulation of peptide secretion	0.000810765	0.0113865
BP	GO:0046890	regulation of lipid biosynthetic process	0.000827832	0.0115896
BP	GO:0002695	negative regulation of leukocyte activation	0.000838184	0.0116645
BP	GO:0002082	regulation of oxidative phosphorylation	0.000843655	0.0116645
BP	GO:0002902	regulation of B cell apoptotic process	0.000843655	0.0116645
BP	GO:0035455	response to interferon-alpha	0.000843655	0.0116645
BP	GO:0032388	positive regulation of intracellular transport	0.000856083	0.0117516
BP	GO:0032103	positive regulation of response to external stimulus	0.00085889	0.0117516
BP	GO:0030316	osteoclast differentiation	0.000861719	0.0117516
BP	GO:0006694	steroid biosynthetic process	0.000865793	0.0117516
BP	GO:0035966	response to topologically incorrect protein	0.000865793	0.0117516
BP	GO:0050671	positive regulation of lymphocyte proliferation	0.000865793	0.0117516
BP	GO:0002700	regulation of production of molecular mediator of immune response	0.000880794	0.0119188
BP	GO:0045088	regulation of innate immune response	0.000884215	0.0119289
BP	GO:0030593	neutrophil chemotaxis	0.000892563	0.0119689
BP	GO:0043534	blood vessel endothelial cell migration	0.000892563	0.0119689
BP	GO:0061640	cytoskeleton-dependent cytokinesis	0.000895895	0.0119776
BP	GO:0030213	hyaluronan biosynthetic process	0.000939058	0.0123324
BP	GO:0031652	positive regulation of heat generation	0.000939058	0.0123324
BP	GO:0042033	chemokine biosynthetic process	0.000939058	0.0123324
BP	GO:0045073	regulation of chemokine biosynthetic process	0.000939058	0.0123324
BP	GO:0072540	T-helper 17 cell lineage commitment	0.000939058	0.0123324
BP	GO:2000341	regulation of chemokine (C-X-C motif) ligand 2 production	0.000939058	0.0123324
BP	GO:0000281	mitotic cytokinesis	0.000976013	0.0127081
BP	GO:1904031	positive regulation of cyclin-dependent protein kinase activity	0.000976013	0.0127081
BP	GO:0043542	endothelial cell migration	0.000976227	0.0127081
BP	GO:0051271	negative regulation of cellular component movement	0.000986122	0.0127995
BP	GO:0061077	chaperone-mediated protein folding	0.0009895	0.012806
BP	GO:0002697	regulation of immune effector process	0.000997834	0.0128211
BP	GO:0043154	negative regulation of cysteine-type endopeptidase activity involved in apoptotic process	0.000998979	0.0128211
BP	GO:0010038	response to metal ion	0.00100219	0.0128211
BP	GO:0033002	muscle cell proliferation	0.00100219	0.0128211
BP	GO:0032946	positive regulation of mononuclear cell proliferation	0.00102936	0.0131309
BP	GO:0090307	mitotic spindle assembly	0.00103454	0.0131593
BP	GO:0050715	positive regulation of cytokine secretion	0.00106112	0.0134436
BP	GO:2000146	negative regulation of cell motility	0.00106292	0.0134436
BP	GO:0090049	regulation of cell migration involved in sprouting angiogenesis	0.00110406	0.0139243
BP	GO:0016525	negative regulation of angiogenesis	0.00111556	0.0140296
BP	GO:0007093	mitotic cell cycle checkpoint	0.00112036	0.0140503
BP	GO:0006953	acute-phase response	0.00113576	0.0141635
BP	GO:0010574	regulation of vascular endothelial growth factor production	0.00113576	0.0141635
BP	GO:0002548	monocyte chemotaxis	0.00115189	0.0142848
BP	GO:0006509	membrane protein ectodomain proteolysis	0.00115189	0.0142848
BP	GO:0007059	chromosome segregation	0.00115946	0.0143386
BP	GO:0002224	toll-like receptor signaling pathway	0.00116649	0.0143856
BP	GO:0034599	cellular response to oxidative stress	0.00117328	0.0144294
BP	GO:0002709	regulation of T cell mediated immunity	0.0011898	0.0145891
BP	GO:0071900	regulation of protein serine/threonine kinase activity	0.00119282	0.0145891
BP	GO:0045667	regulation of osteoblast differentiation	0.00121798	0.0148561
BP	GO:0050920	regulation of chemotaxis	0.00126625	0.0154026
BP	GO:0030855	epithelial cell differentiation	0.00128674	0.0156091
BP	GO:0007519	skeletal muscle tissue development	0.00131048	0.015854
BP	GO:0050921	positive regulation of chemotaxis	0.00132259	0.0159571
BP	GO:0007050	cell cycle arrest	0.00133222	0.0160299
BP	GO:0045429	positive regulation of nitric oxide biosynthetic process	0.00135168	0.0161464
BP	GO:1904407	positive regulation of nitric oxide metabolic process	0.00135168	0.0161464
BP	GO:0002830	positive regulation of type 2 immune response	0.00136004	0.0161464
BP	GO:0072567	chemokine (C-X-C motif) ligand 2 production	0.00136004	0.0161464
BP	GO:1902414	protein localization to cell junction	0.00136004	0.0161464
BP	GO:0043281	regulation of cysteine-type endopeptidase activity involved in apoptotic process	0.00137331	0.0162227
BP	GO:0001659	temperature homeostasis	0.00137971	0.0162227
BP	GO:1902624	positive regulation of neutrophil migration	0.00137971	0.0162227
BP	GO:0006119	oxidative phosphorylation	0.00138211	0.0162227
BP	GO:0017038	protein import	0.00138828	0.0162227
BP	GO:0044839	cell cycle G2/M phase transition	0.00138833	0.0162227
BP	GO:0043524	negative regulation of neuron apoptotic process	0.00140763	0.0162465
BP	GO:2001242	regulation of intrinsic apoptotic signaling pathway	0.00140763	0.0162465
BP	GO:0046632	alpha-beta T cell differentiation	0.00141517	0.0162465
BP	GO:2001237	negative regulation of extrinsic apoptotic signaling pathway	0.00141517	0.0162465
BP	GO:0002360	T cell lineage commitment	0.00141956	0.0162465
BP	GO:0032801	receptor catabolic process	0.00141956	0.0162465
BP	GO:0044342	type B pancreatic cell proliferation	0.00141956	0.0162465
BP	GO:2000505	regulation of energy homeostasis	0.00141956	0.0162465
BP	GO:0019058	viral life cycle	0.0014294	0.0163171
BP	GO:0048660	regulation of smooth muscle cell proliferation	0.00143721	0.0163644
BP	GO:0042098	T cell proliferation	0.00146364	0.0166228
BP	GO:0072593	reactive oxygen species metabolic process	0.00146948	0.0166467
BP	GO:0048545	response to steroid hormone	0.00151432	0.017068
BP	GO:0003158	endothelium development	0.00151434	0.017068
BP	GO:0001909	leukocyte mediated cytotoxicity	0.0015336	0.0171547
BP	GO:2000117	negative regulation of cysteine-type endopeptidase activity	0.0015336	0.0171547
BP	GO:2000181	negative regulation of blood vessel morphogenesis	0.0015336	0.0171547
BP	GO:0001763	morphogenesis of a branching structure	0.00154559	0.0172456
BP	GO:0000910	cytokinesis	0.0015543	0.0172994
BP	GO:0008631	intrinsic apoptotic signaling pathway in response to oxidative stress	0.00157754	0.0175142
BP	GO:0090068	positive regulation of cell cycle process	0.00164056	0.0181685
BP	GO:0003206	cardiac chamber morphogenesis	0.00164964	0.0181787
BP	GO:0006275	regulation of DNA replication	0.00164964	0.0181787
BP	GO:0061138	morphogenesis of a branching epithelium	0.00165941	0.0182412
BP	GO:0045639	positive regulation of myeloid cell differentiation	0.00169828	0.0185768
BP	GO:1902882	regulation of response to oxidative stress	0.00169828	0.0185768
BP	GO:0031669	cellular response to nutrient levels	0.00179443	0.0194156
BP	GO:0071356	cellular response to tumor necrosis factor	0.00179473	0.0194156
BP	GO:0002478	antigen processing and presentation of exogenous peptide antigen	0.00179677	0.0194156
BP	GO:0061756	leukocyte adhesion to vascular endothelial cell	0.00179677	0.0194156
BP	GO:1903579	negative regulation of ATP metabolic process	0.00179677	0.0194156
BP	GO:0071248	cellular response to metal ion	0.00186827	0.0201072
BP	GO:0036473	cell death in response to oxidative stress	0.00187698	0.0201072
BP	GO:0030595	leukocyte chemotaxis	0.0018836	0.0201072
BP	GO:0002295	T-helper cell lineage commitment	0.00189691	0.0201072
BP	GO:0007096	regulation of exit from mitosis	0.00189691	0.0201072
BP	GO:0031650	regulation of heat generation	0.00189691	0.0201072
BP	GO:0050755	chemokine metabolic process	0.00189691	0.0201072
BP	GO:0070723	response to cholesterol	0.00189691	0.0201072
BP	GO:1902532	negative regulation of intracellular signal transduction	0.00194318	0.0205487
BP	GO:0009266	response to temperature stimulus	0.0019642	0.0207219
BP	GO:0001913	T cell mediated cytotoxicity	0.00198533	0.0207832
BP	GO:0042516	regulation of tyrosine phosphorylation of Stat3 protein	0.00198533	0.0207832
BP	GO:1902930	regulation of alcohol biosynthetic process	0.00198533	0.0207832
BP	GO:0060538	skeletal muscle organ development	0.00198869	0.0207832
BP	GO:0002367	cytokine production involved in immune response	0.00199478	0.020798
BP	GO:0098542	defense response to other organism	0.00199983	0.020802
BP	GO:0006986	response to unfolded protein	0.00204321	0.0212037
BP	GO:0006091	generation of precursor metabolites and energy	0.00205204	0.0212458
BP	GO:0072332	intrinsic apoptotic signaling pathway by p53 class mediator	0.00207057	0.021346
BP	GO:0048659	smooth muscle cell proliferation	0.00207131	0.021346
BP	GO:0006024	glycosaminoglycan biosynthetic process	0.00211651	0.0215894
BP	GO:0042771	intrinsic apoptotic signaling pathway in response to DNA damage by p53 class mediator	0.00211651	0.0215894
BP	GO:0042993	positive regulation of transcription factor import into nucleus	0.00211651	0.0215894
BP	GO:0022612	gland morphogenesis	0.00211918	0.0215894
BP	GO:0034612	response to tumor necrosis factor	0.00211918	0.0215894
BP	GO:0050730	regulation of peptidyl-tyrosine phosphorylation	0.00219264	0.0222869
BP	GO:0090100	positive regulation of transmembrane receptor protein serine/threonine kinase signaling pathway	0.00223124	0.0225869
BP	GO:0031400	negative regulation of protein modification process	0.00223637	0.0225869
BP	GO:0042517	positive regulation of tyrosine phosphorylation of Stat3 protein	0.00224246	0.0225869
BP	GO:0071800	podosome assembly	0.00224246	0.0225869
BP	GO:0003208	cardiac ventricle morphogenesis	0.00226617	0.0227583
BP	GO:0070374	positive regulation of ERK1 and ERK2 cascade	0.00227124	0.0227583
BP	GO:0071456	cellular response to hypoxia	0.00227992	0.0227583
BP	GO:1901343	negative regulation of vasculature development	0.00227992	0.0227583
BP	GO:0002263	cell activation involved in immune response	0.00231996	0.0231062
BP	GO:0010596	negative regulation of endothelial cell migration	0.00235444	0.0232933
BP	GO:0042269	regulation of natural killer cell mediated cytotoxicity	0.00235444	0.0232933
BP	GO:0042503	tyrosine phosphorylation of Stat3 protein	0.00235444	0.0232933
BP	GO:0044772	mitotic cell cycle phase transition	0.00238358	0.0235293
BP	GO:0050678	regulation of epithelial cell proliferation	0.00240889	0.0237265
BP	GO:1903038	negative regulation of leukocyte cell-cell adhesion	0.00243307	0.0239117
BP	GO:1901214	regulation of neuron death	0.00245739	0.0240976
BP	GO:0055024	regulation of cardiac muscle tissue development	0.00246948	0.0241629
BP	GO:0007015	actin filament organization	0.00248877	0.0242982
BP	GO:0045670	regulation of osteoclast differentiation	0.00255234	0.0246052
BP	GO:0002544	chronic inflammatory response	0.00256443	0.0246052
BP	GO:0019886	antigen processing and presentation of exogenous peptide antigen via MHC class II	0.00256443	0.0246052
BP	GO:0043373	CD4-positive, alpha-beta T cell lineage commitment	0.00256443	0.0246052
BP	GO:0044406	adhesion of symbiont to host	0.00256443	0.0246052
BP	GO:0045821	positive regulation of glycolytic process	0.00256443	0.0246052
BP	GO:0051044	positive regulation of membrane protein ectodomain proteolysis	0.00256443	0.0246052
BP	GO:0060252	positive regulation of glial cell proliferation	0.00256443	0.0246052
BP	GO:0050866	negative regulation of cell activation	0.00258631	0.0247618
BP	GO:0071902	positive regulation of protein serine/threonine kinase activity	0.00263079	0.0251336
BP	GO:0009743	response to carbohydrate	0.00273159	0.0259557
BP	GO:0071214	cellular response to abiotic stimulus	0.00273968	0.0259557
BP	GO:0051235	maintenance of location	0.00274229	0.0259557
BP	GO:0007052	mitotic spindle organization	0.00274957	0.0259557
BP	GO:1902850	microtubule cytoskeleton organization involved in mitosis	0.00274957	0.0259557
BP	GO:0001783	B cell apoptotic process	0.00276348	0.0259557
BP	GO:0032731	positive regulation of interleukin-1 beta production	0.00276348	0.0259557
BP	GO:0090023	positive regulation of neutrophil chemotaxis	0.00276348	0.0259557
BP	GO:0002715	regulation of natural killer cell mediated immunity	0.00277289	0.0259893
BP	GO:0003229	ventricular cardiac muscle tissue development	0.00278769	0.0260731
BP	GO:0030278	regulation of ossification	0.00283493	0.0264593
BP	GO:0018105	peptidyl-serine phosphorylation	0.00287777	0.0267771
BP	GO:0010951	negative regulation of endopeptidase activity	0.00288101	0.0267771
BP	GO:0000302	response to reactive oxygen species	0.0029039	0.0269336
BP	GO:0045619	regulation of lymphocyte differentiation	0.0029212	0.0269817
BP	GO:0071897	DNA biosynthetic process	0.0029212	0.0269817
BP	GO:0032649	regulation of interferon-gamma production	0.00301178	0.0276462
BP	GO:0036294	cellular response to decreased oxygen levels	0.00301178	0.0276462
BP	GO:0051592	response to calcium ion	0.00301178	0.0276462
BP	GO:0034644	cellular response to UV	0.00302965	0.0276961
BP	GO:1900407	regulation of cellular response to oxidative stress	0.00302965	0.0276961
BP	GO:0007162	negative regulation of cell adhesion	0.00306996	0.0279498
BP	GO:0052548	regulation of endopeptidase activity	0.00306996	0.0279498
BP	GO:0018209	peptidyl-serine modification	0.00310082	0.0281732
BP	GO:1901136	carbohydrate derivative catabolic process	0.00312864	0.0283681
BP	GO:0018108	peptidyl-tyrosine phosphorylation	0.00316563	0.0286451
BP	GO:0006023	aminoglycan biosynthetic process	0.00317904	0.028708
BP	GO:0051785	positive regulation of nuclear division	0.00320891	0.0289192
BP	GO:0043525	positive regulation of neuron apoptotic process	0.00334496	0.029364
BP	GO:0032870	cellular response to hormone stimulus	0.00335444	0.029364
BP	GO:2000116	regulation of cysteine-type endopeptidase activity	0.00335497	0.029364
BP	GO:0002507	tolerance induction	0.00336675	0.029364
BP	GO:0002675	positive regulation of acute inflammatory response	0.00336675	0.029364
BP	GO:0002828	regulation of type 2 immune response	0.00336675	0.029364
BP	GO:0019048	modulation by virus of host morphology or physiology	0.00336675	0.029364
BP	GO:0035767	endothelial cell chemotaxis	0.00336675	0.029364
BP	GO:0042036	negative regulation of cytokine biosynthetic process	0.00336675	0.029364
BP	GO:0071624	positive regulation of granulocyte chemotaxis	0.00336675	0.029364
BP	GO:1902175	regulation of oxidative stress-induced intrinsic apoptotic signaling pathway	0.00336675	0.029364
BP	GO:0014013	regulation of gliogenesis	0.00337428	0.029364
BP	GO:0018210	peptidyl-threonine modification	0.00337428	0.029364
BP	GO:0033160	positive regulation of protein import into nucleus, translocation	0.003377	0.029364
BP	GO:0036314	response to sterol	0.003377	0.029364
BP	GO:0042506	tyrosine phosphorylation of Stat5 protein	0.003377	0.029364
BP	GO:0051194	positive regulation of cofactor metabolic process	0.003377	0.029364
BP	GO:0051197	positive regulation of coenzyme metabolic process	0.003377	0.029364
BP	GO:0042542	response to hydrogen peroxide	0.00339309	0.0294465
BP	GO:0001503	ossification	0.00347047	0.0300015
BP	GO:0010959	regulation of metal ion transport	0.00347452	0.0300015
BP	GO:0018212	peptidyl-tyrosine modification	0.00347726	0.0300015
BP	GO:0010975	regulation of neuron projection development	0.00353399	0.030432
BP	GO:0015980	energy derivation by oxidation of organic compounds	0.00357479	0.0306158
BP	GO:0098813	nuclear chromosome segregation	0.00357479	0.0306158
BP	GO:0044774	mitotic DNA integrity checkpoint	0.00358285	0.0306158
BP	GO:0070228	regulation of lymphocyte apoptotic process	0.00358285	0.0306158
BP	GO:0006754	ATP biosynthetic process	0.00361097	0.0306795
BP	GO:0031663	lipopolysaccharide-mediated signaling pathway	0.00361097	0.0306795
BP	GO:0033627	cell adhesion mediated by integrin	0.00361097	0.0306795
BP	GO:0046425	regulation of JAK-STAT cascade	0.00363304	0.0307496
BP	GO:1904892	regulation of STAT cascade	0.00363304	0.0307496
BP	GO:0009124	nucleoside monophosphate biosynthetic process	0.0036855	0.0310755
BP	GO:0042770	signal transduction in response to DNA damage	0.0036855	0.0310755
BP	GO:1901987	regulation of cell cycle phase transition	0.00371278	0.0312463
BP	GO:1901215	negative regulation of neuron death	0.0037437	0.0313435
BP	GO:0071478	cellular response to radiation	0.00375729	0.0313435
BP	GO:0001667	ameboidal-type cell migration	0.00375854	0.0313435
BP	GO:0072594	establishment of protein localization to organelle	0.00377076	0.0313435
BP	GO:0010718	positive regulation of epithelial to mesenchymal transition	0.00377361	0.0313435
BP	GO:0042345	regulation of NF-kappaB import into nucleus	0.00377361	0.0313435
BP	GO:0042348	NF-kappaB import into nucleus	0.00377361	0.0313435
BP	GO:0006109	regulation of carbohydrate metabolic process	0.00379076	0.0314273
BP	GO:0060411	cardiac septum morphogenesis	0.00398965	0.0330147
BP	GO:0070838	divalent metal ion transport	0.004014	0.0331391
BP	GO:0000070	mitotic sister chromatid segregation	0.00401956	0.0331391
BP	GO:0070227	lymphocyte apoptotic process	0.00405263	0.0331714
BP	GO:1902903	regulation of supramolecular fiber organization	0.00405759	0.0331714
BP	GO:0071480	cellular response to gamma radiation	0.00405916	0.0331714
BP	GO:2000178	negative regulation of neural precursor cell proliferation	0.00405916	0.0331714
BP	GO:0048732	gland development	0.00406074	0.0331714
BP	GO:0002637	regulation of immunoglobulin production	0.00408611	0.0331959
BP	GO:0010633	negative regulation of epithelial cell migration	0.00408611	0.0331959
BP	GO:0032677	regulation of interleukin-8 production	0.00408611	0.0331959
BP	GO:0045580	regulation of T cell differentiation	0.00419848	0.0340467
BP	GO:0055088	lipid homeostasis	0.00426633	0.034534
BP	GO:0010634	positive regulation of epithelial cell migration	0.00429545	0.0346438
BP	GO:0045995	regulation of embryonic development	0.00429545	0.0346438
BP	GO:0072511	divalent inorganic cation transport	0.00432746	0.0347564
BP	GO:0006978	DNA damage response, signal transduction by p53 class mediator resulting in transcription of p21 class mediator	0.00434846	0.0347564
BP	GO:0042508	tyrosine phosphorylation of Stat1 protein	0.00434846	0.0347564
BP	GO:0045076	regulation of interleukin-2 biosynthetic process	0.00434846	0.0347564
BP	GO:1901623	regulation of lymphocyte chemotaxis	0.00434846	0.0347564
BP	GO:0032757	positive regulation of interleukin-8 production	0.00436394	0.0348177
BP	GO:0071417	cellular response to organonitrogen compound	0.00449175	0.0357733
BP	GO:0071241	cellular response to inorganic substance	0.00450654	0.035827
BP	GO:0032611	interleukin-1 beta production	0.00460711	0.0363191
BP	GO:0035690	cellular response to drug	0.00460711	0.0363191
BP	GO:1903428	positive regulation of reactive oxygen species biosynthetic process	0.00460711	0.0363191
BP	GO:0010594	regulation of endothelial cell migration	0.00463537	0.0363191
BP	GO:0051701	interaction with host	0.00463537	0.0363191
BP	GO:0048661	positive regulation of smooth muscle cell proliferation	0.00463661	0.0363191
BP	GO:0050868	negative regulation of T cell activation	0.00463661	0.0363191
BP	GO:0071453	cellular response to oxygen levels	0.00463661	0.0363191
BP	GO:0010721	negative regulation of cell development	0.00464187	0.0363191
BP	GO:0009991	response to extracellular stimulus	0.00469399	0.0366625
BP	GO:0009612	response to mechanical stimulus	0.00483243	0.0375329
BP	GO:0019884	antigen processing and presentation of exogenous antigen	0.00484758	0.0375329
BP	GO:0046640	regulation of alpha-beta T cell proliferation	0.00484758	0.0375329
BP	GO:0051953	negative regulation of amine transport	0.00484758	0.0375329
BP	GO:0072595	maintenance of protein localization in organelle	0.00484758	0.0375329
BP	GO:0030203	glycosaminoglycan metabolic process	0.00487221	0.0376182
BP	GO:0002366	leukocyte activation involved in immune response	0.00488035	0.0376182
BP	GO:0008360	regulation of cell shape	0.00489631	0.0376182
BP	GO:0002702	positive regulation of production of molecular mediator of immune response	0.00490929	0.0376182
BP	GO:0043367	CD4-positive, alpha-beta T cell differentiation	0.00490929	0.0376182
BP	GO:1903201	regulation of oxidative stress-induced cell death	0.00490929	0.0376182
BP	GO:0050864	regulation of B cell activation	0.00499628	0.0379681
BP	GO:0032651	regulation of interleukin-1 beta production	0.00501967	0.0379681
BP	GO:0048247	lymphocyte chemotaxis	0.00501967	0.0379681
BP	GO:1902622	regulation of neutrophil migration	0.00501967	0.0379681
BP	GO:1905517	macrophage migration	0.00501967	0.0379681
BP	GO:0010810	regulation of cell-substrate adhesion	0.00503143	0.0379681
BP	GO:0071383	cellular response to steroid hormone stimulus	0.00503143	0.0379681
BP	GO:0002377	immunoglobulin production	0.00503171	0.0379681
BP	GO:0050729	positive regulation of inflammatory response	0.00503171	0.0379681
BP	GO:0045600	positive regulation of fat cell differentiation	0.00517666	0.0388642
BP	GO:0045980	negative regulation of nucleotide metabolic process	0.00517666	0.0388642
BP	GO:1900543	negative regulation of purine nucleotide metabolic process	0.00517666	0.0388642
BP	GO:0097530	granulocyte migration	0.00537907	0.0403159
BP	GO:0032755	positive regulation of interleukin-6 production	0.00542594	0.0404628
BP	GO:0071774	response to fibroblast growth factor	0.00542594	0.0404628
BP	GO:1905897	regulation of response to endoplasmic reticulum stress	0.00542594	0.0404628
BP	GO:0032609	interferon-gamma production	0.00545272	0.040548
BP	GO:0050679	positive regulation of epithelial cell proliferation	0.00547982	0.040548
BP	GO:2001236	regulation of extrinsic apoptotic signaling pathway	0.00547982	0.040548
BP	GO:0042772	DNA damage response, signal transduction resulting in transcription	0.00549201	0.040548
BP	GO:0043369	CD4-positive or CD8-positive, alpha-beta T cell lineage commitment	0.00549201	0.040548
BP	GO:0045649	regulation of macrophage differentiation	0.00549201	0.040548
BP	GO:0007420	brain development	0.00551147	0.0406243
BP	GO:0045807	positive regulation of endocytosis	0.00554055	0.0407711
BP	GO:0051017	actin filament bundle assembly	0.00556165	0.0408589
BP	GO:0031589	cell-substrate adhesion	0.00568527	0.0415198
BP	GO:0008610	lipid biosynthetic process	0.00573661	0.0415198
BP	GO:0030261	chromosome condensation	0.00573879	0.0415198
BP	GO:0034122	negative regulation of toll-like receptor signaling pathway	0.00573879	0.0415198
BP	GO:0060251	regulation of glial cell proliferation	0.00573879	0.0415198
BP	GO:1901099	negative regulation of signal transduction in absence of ligand	0.00573879	0.0415198
BP	GO:1905898	positive regulation of response to endoplasmic reticulum stress	0.00573879	0.0415198
BP	GO:2000826	regulation of heart morphogenesis	0.00573879	0.0415198
BP	GO:2001240	negative regulation of extrinsic apoptotic signaling pathway in absence of ligand	0.00573879	0.0415198
BP	GO:0031572	G2 DNA damage checkpoint	0.00574488	0.0415198
BP	GO:0009611	response to wounding	0.00579477	0.0415625
BP	GO:0032637	interleukin-8 production	0.00579747	0.0415625
BP	GO:0043535	regulation of blood vessel endothelial cell migration	0.00579747	0.0415625
BP	GO:0055008	cardiac muscle tissue morphogenesis	0.00579747	0.0415625
BP	GO:2000179	positive regulation of neural precursor cell proliferation	0.00579747	0.0415625
BP	GO:0071621	granulocyte chemotaxis	0.00590077	0.0421723
BP	GO:0045926	negative regulation of growth	0.00590223	0.0421723
BP	GO:0022408	negative regulation of cell-cell adhesion	0.00592041	0.0421723
BP	GO:1903900	regulation of viral life cycle	0.00592041	0.0421723
BP	GO:1901653	cellular response to peptide	0.00598056	0.0425326
BP	GO:0048738	cardiac muscle tissue development	0.00600245	0.0426203
BP	GO:0040013	negative regulation of locomotion	0.00605164	0.0429011
BP	GO:0051961	negative regulation of nervous system development	0.00619408	0.0438411
BP	GO:0045598	regulation of fat cell differentiation	0.00621391	0.0439116
BP	GO:0071482	cellular response to light stimulus	0.00633618	0.0447047
BP	GO:0014812	muscle cell migration	0.00637701	0.0449216
BP	GO:0014911	positive regulation of smooth muscle cell migration	0.00647228	0.0454489
BP	GO:0055021	regulation of cardiac muscle tissue growth	0.00647228	0.0454489
BP	GO:0045912	negative regulation of carbohydrate metabolic process	0.00654364	0.0455905
BP	GO:0055010	ventricular cardiac muscle tissue morphogenesis	0.00654364	0.0455905
BP	GO:0055025	positive regulation of cardiac muscle tissue development	0.00654364	0.0455905
BP	GO:0071675	regulation of mononuclear cell migration	0.00654364	0.0455905
BP	GO:1903312	negative regulation of mRNA metabolic process	0.00654364	0.0455905
BP	GO:0061572	actin filament bundle organization	0.00669322	0.0462789
BP	GO:0001961	positive regulation of cytokine-mediated signaling pathway	0.00673945	0.0462789
BP	GO:0032732	positive regulation of interleukin-1 production	0.00673945	0.0462789
BP	GO:0032735	positive regulation of interleukin-12 production	0.00673945	0.0462789
BP	GO:0033119	negative regulation of RNA splicing	0.00673945	0.0462789
BP	GO:0043368	positive T cell selection	0.00673945	0.0462789
BP	GO:0098751	bone cell development	0.00673945	0.0462789
BP	GO:1903670	regulation of sprouting angiogenesis	0.00673945	0.0462789
BP	GO:0048634	regulation of muscle organ development	0.00675471	0.0462789
BP	GO:1903707	negative regulation of hemopoiesis	0.00675471	0.0462789
BP	GO:0051051	negative regulation of transport	0.00675681	0.0462789
BP	GO:0010743	regulation of macrophage derived foam cell differentiation	0.00682011	0.0463559
BP	GO:0042094	interleukin-2 biosynthetic process	0.00682011	0.0463559
BP	GO:0043011	myeloid dendritic cell differentiation	0.00682011	0.0463559
BP	GO:0060045	positive regulation of cardiac muscle cell proliferation	0.00682011	0.0463559
BP	GO:1902932	positive regulation of alcohol biosynthetic process	0.00682011	0.0463559
BP	GO:0010817	regulation of hormone levels	0.00683189	0.0463652
BP	GO:0043434	response to peptide hormone	0.00692879	0.0469513
BP	GO:0051493	regulation of cytoskeleton organization	0.00697712	0.0472069
BP	GO:0003231	cardiac ventricle development	0.00714721	0.0482112
BP	GO:0018107	peptidyl-threonine phosphorylation	0.00714721	0.0482112
BP	GO:0072331	signal transduction by p53 class mediator	0.00720299	0.0483792
BP	GO:0002718	regulation of cytokine production involved in immune response	0.00720381	0.0483792
BP	GO:0009127	purine nucleoside monophosphate biosynthetic process	0.00722645	0.0483792
BP	GO:0009168	purine ribonucleoside monophosphate biosynthetic process	0.00722645	0.0483792
BP	GO:0046889	positive regulation of lipid biosynthetic process	0.00722645	0.0483792
BP	GO:2001235	positive regulation of apoptotic signaling pathway	0.00738706	0.0491576
BP	GO:0010862	positive regulation of pathway-restricted SMAD protein phosphorylation	0.00742002	0.0491576
BP	GO:0030850	prostate gland development	0.00742002	0.0491576
BP	GO:0034113	heterotypic cell-cell adhesion	0.00742002	0.0491576
BP	GO:0045687	positive regulation of glial cell differentiation	0.00742002	0.0491576
BP	GO:0061028	establishment of endothelial barrier	0.00742002	0.0491576
BP	GO:1901031	regulation of response to reactive oxygen species	0.00742002	0.0491576
BP	GO:0006022	aminoglycan metabolic process	0.00748562	0.0493718
BP	GO:0014909	smooth muscle cell migration	0.00748562	0.0493718
BP	GO:0034446	substrate adhesion-dependent cell spreading	0.00748562	0.0493718
CC	GO:0009897	external side of plasma membrane	2.34931e-08	7.74884e-06
CC	GO:0098552	side of membrane	3.22197e-08	7.74884e-06
CC	GO:0034663	endoplasmic reticulum chaperone complex	2.92743e-06	0.000469365
CC	GO:0005912	adherens junction	1.18824e-05	0.00142886
CC	GO:0042611	MHC protein complex	1.58088e-05	0.00145722
CC	GO:0070161	anchoring junction	1.81774e-05	0.00145722
CC	GO:0005788	endoplasmic reticulum lumen	4.07797e-05	0.00280215
CC	GO:0044432	endoplasmic reticulum part	4.92503e-05	0.00296117
CC	GO:0005773	vacuole	7.13479e-05	0.00381315
CC	GO:0000323	lytic vacuole	0.000112958	0.00493936
CC	GO:0005764	lysosome	0.000112958	0.00493936
CC	GO:0000775	chromosome, centromeric region	0.000407614	0.0159187
CC	GO:0005790	smooth endoplasmic reticulum	0.000430234	0.0159187
CC	GO:0005925	focal adhesion	0.000889876	0.0305736
CC	GO:0005876	spindle microtubule	0.00100692	0.0315258
CC	GO:0005924	cell-substrate adherens junction	0.00106401	0.0315258
CC	GO:0030141	secretory granule	0.00111422	0.0315258
CC	GO:0030055	cell-substrate junction	0.00126709	0.0323397
CC	GO:0098589	membrane region	0.00132283	0.0323397
CC	GO:0099503	secretory vesicle	0.00134468	0.0323397
CC	GO:1902911	protein kinase complex	0.00148539	0.0327922
CC	GO:0000307	cyclin-dependent protein kinase holoenzyme complex	0.00149985	0.0327922
CC	GO:0098797	plasma membrane protein complex	0.00157431	0.0329235
CC	GO:0016323	basolateral plasma membrane	0.00177601	0.0355943
CC	GO:0000779	condensed chromosome, centromeric region	0.00234367	0.0450922
CC	GO:0005793	endoplasmic reticulum-Golgi intermediate compartment	0.00253455	0.0462964
CC	GO:0001669	acrosomal vesicle	0.00259876	0.0462964
MF	GO:0005125	cytokine activity	8.06941e-10	5.66473e-07
MF	GO:0005126	cytokine receptor binding	2.7741e-08	9.73711e-06
MF	GO:0033218	amide binding	1.90232e-06	0.000445143
MF	GO:0042277	peptide binding	4.47642e-06	0.000785612
MF	GO:0008009	chemokine activity	1.0659e-05	0.00149653
MF	GO:0042379	chemokine receptor binding	1.51762e-05	0.00177562
MF	GO:0000982	transcription factor activity, RNA polymerase II core promoter proximal region sequence-specific binding	3.98455e-05	0.00391343
MF	GO:0030246	carbohydrate binding	4.45975e-05	0.00391343
MF	GO:0042608	T cell receptor binding	0.000237175	0.0184997
MF	GO:0048020	CCR chemokine receptor binding	0.000383558	0.0269258
MF	GO:0016758	transferase activity, transferring hexosyl groups	0.000496827	0.0303271
MF	GO:0050839	cell adhesion molecule binding	0.000518412	0.0303271
MF	GO:0003729	mRNA binding	0.000624006	0.0336963
MF	GO:0043236	laminin binding	0.000781294	0.0391763
MF	GO:0015037	peptide disulfide oxidoreductase activity	0.00096898	0.0398534
MF	GO:0030881	beta-2-microglobulin binding	0.00096898	0.0398534
MF	GO:0031543	peptidyl-proline dioxygenase activity	0.00096898	0.0398534
MF	GO:0019955	cytokine binding	0.00102188	0.0398534
MF	GO:0003730	mRNA 3'-UTR binding	0.00118709	0.04386
MF	GO:0050840	extracellular matrix binding	0.00125515	0.0440559
MF	GO:0016538	cyclin-dependent protein serine/threonine kinase regulator activity	0.00144017	0.0475398
MF	GO:0008144	drug binding	0.00148985	0.0475398

## Sheet: WT9movsWT2mo_KEGG
KEGGID	Description	pvalue	padj
mmu04612	Antigen processing and presentation	1.76936e-08	4.08059e-06
mmu05020	Prion diseases	3.09135e-08	4.08059e-06
mmu05164	Influenza A	1.56267e-07	1.03648e-05
mmu05142	Chagas disease (American trypanosomiasis)	1.57042e-07	1.03648e-05
mmu04060	Cytokine-cytokine receptor interaction	3.17369e-07	1.67571e-05
mmu05152	Tuberculosis	7.17198e-07	2.93788e-05
mmu05323	Rheumatoid arthritis	7.78983e-07	2.93788e-05
mmu05140	Leishmaniasis	1.18481e-06	3.90988e-05
mmu04657	IL-17 signaling pathway	2.15409e-06	6.31865e-05
mmu04141	Protein processing in endoplasmic reticulum	7.36233e-06	0.000194366
mmu05321	Inflammatory bowel disease (IBD)	9.84352e-06	0.000236244
mmu04668	TNF signaling pathway	1.5088e-05	0.000331937
mmu05332	Graft-versus-host disease	2.02028e-05	0.000410273
mmu05168	Herpes simplex infection	2.88194e-05	0.000543451
mmu05133	Pertussis	4.64819e-05	0.000818081
mmu05161	Hepatitis B	8.29722e-05	0.00136904
mmu05166	HTLV-I infection	0.000101167	0.00148355
mmu04145	Phagosome	0.000104906	0.00148355
mmu04940	Type I diabetes mellitus	0.00010677	0.00148355
mmu05162	Measles	0.000116159	0.0015333
mmu04514	Cell adhesion molecules (CAMs)	0.000170149	0.00213902
mmu05150	Staphylococcus aureus infection	0.00020407	0.00244884
mmu05134	Legionellosis	0.000244512	0.00280657
mmu04933	AGE-RAGE signaling pathway in diabetic complications	0.000321105	0.00353216
mmu05145	Toxoplasmosis	0.000502138	0.00530258
mmu05416	Viral myocarditis	0.000532274	0.00540463
mmu05330	Allograft rejection	0.000597721	0.00584438
mmu05132	Salmonella infection	0.000817823	0.00771091
mmu04620	Toll-like receptor signaling pathway	0.000888363	0.00808717
mmu04380	Osteoclast differentiation	0.000921348	0.00810786
mmu04115	p53 signaling pathway	0.00106067	0.00903284
mmu05203	Viral carcinogenesis	0.0013228	0.0109131
mmu05144	Malaria	0.00152411	0.0121928
mmu04640	Hematopoietic cell lineage	0.00174455	0.0133156
mmu04621	NOD-like receptor signaling pathway	0.00176532	0.0133156
mmu05167	Kaposi's sarcoma-associated herpesvirus infection	0.00184495	0.0135296
mmu05418	Fluid shear stress and atherosclerosis	0.00238908	0.0170464
mmu04914	Progesterone-mediated oocyte maturation	0.00253	0.0175769
mmu04064	NF-kappa B signaling pathway	0.00279986	0.0189529
mmu05410	Hypertrophic cardiomyopathy (HCM)	0.00306627	0.0202374
mmu04062	Chemokine signaling pathway	0.00339149	0.0213686
mmu05143	African trypanosomiasis	0.00339955	0.0213686
mmu04659	Th17 cell differentiation	0.00375269	0.0225161
mmu05222	Small cell lung cancer	0.00375269	0.0225161
mmu04915	Estrogen signaling pathway	0.00412284	0.0241874
mmu05169	Epstein-Barr virus infection	0.00430662	0.0247162
mmu04520	Adherens junction	0.00566149	0.0318007
mmu04218	Cellular senescence	0.00640315	0.0352173
mmu04110	Cell cycle	0.00703293	0.0378917
mmu05210	Colorectal cancer	0.00763147	0.0402941
mmu05205	Proteoglycans in cancer	0.00868667	0.0449663

## Sheet: WT12movsWT2mo_GO
Category	GOID	Description	pvalue	padj
BP	GO:0051272	positive regulation of cellular component movement	5.25114e-09	2.51477e-05
BP	GO:0097529	myeloid leukocyte migration	2.01484e-08	3.13432e-05
BP	GO:0040017	positive regulation of locomotion	2.15241e-08	3.13432e-05
BP	GO:0030335	positive regulation of cell migration	3.14596e-08	3.13432e-05
BP	GO:2000147	positive regulation of cell motility	3.27242e-08	3.13432e-05
BP	GO:0060326	cell chemotaxis	7.85873e-08	6.27257e-05
BP	GO:0050900	leukocyte migration	1.17172e-07	8.01625e-05
BP	GO:0042330	taxis	1.70742e-07	0.000102211
BP	GO:0006935	chemotaxis	3.46043e-07	0.000184133
BP	GO:0045785	positive regulation of cell adhesion	4.33034e-07	0.00020738
BP	GO:0002521	leukocyte differentiation	7.97916e-07	0.000345442
BP	GO:0042035	regulation of cytokine biosynthetic process	8.65588e-07	0.000345442
BP	GO:0002688	regulation of leukocyte chemotaxis	1.83625e-06	0.00065501
BP	GO:0030595	leukocyte chemotaxis	1.91483e-06	0.00065501
BP	GO:0048002	antigen processing and presentation of peptide antigen	2.05435e-06	0.000655885
BP	GO:0007159	leukocyte cell-cell adhesion	2.2095e-06	0.000660131
BP	GO:0002685	regulation of leukocyte migration	2.61566e-06	0.000660131
BP	GO:0051249	regulation of lymphocyte activation	2.64701e-06	0.000660131
BP	GO:0042110	T cell activation	2.72538e-06	0.000660131
BP	GO:0002687	positive regulation of leukocyte migration	2.75686e-06	0.000660131
BP	GO:1902107	positive regulation of leukocyte differentiation	3.97674e-06	0.000895909
BP	GO:0071345	cellular response to cytokine stimulus	4.2334e-06	0.000895909
BP	GO:0042089	cytokine biosynthetic process	4.38868e-06	0.000895909
BP	GO:0002573	myeloid leukocyte differentiation	4.48984e-06	0.000895909
BP	GO:1903037	regulation of leukocyte cell-cell adhesion	5.1042e-06	0.000977761
BP	GO:0042107	cytokine metabolic process	6.09853e-06	0.0011233
BP	GO:0019221	cytokine-mediated signaling pathway	6.34175e-06	0.00112484
BP	GO:0022409	positive regulation of cell-cell adhesion	7.33217e-06	0.00125406
BP	GO:0001817	regulation of cytokine production	7.79537e-06	0.00127206
BP	GO:1990266	neutrophil migration	7.96862e-06	0.00127206
BP	GO:0022407	regulation of cell-cell adhesion	9.96304e-06	0.00151469
BP	GO:0070663	regulation of leukocyte proliferation	1.01212e-05	0.00151469
BP	GO:0002483	antigen processing and presentation of endogenous peptide antigen	1.04413e-05	0.00151525
BP	GO:1903039	positive regulation of leukocyte cell-cell adhesion	1.29995e-05	0.00183055
BP	GO:2000106	regulation of leukocyte apoptotic process	1.33784e-05	0.00183055
BP	GO:0050870	positive regulation of T cell activation	1.3883e-05	0.00184682
BP	GO:0097530	granulocyte migration	1.78333e-05	0.00221495
BP	GO:0045667	regulation of osteoblast differentiation	1.80555e-05	0.00221495
BP	GO:0042326	negative regulation of phosphorylation	1.84292e-05	0.00221495
BP	GO:0071675	regulation of mononuclear cell migration	1.93304e-05	0.00221495
BP	GO:0010563	negative regulation of phosphorus metabolic process	1.94253e-05	0.00221495
BP	GO:0045936	negative regulation of phosphate metabolic process	1.94253e-05	0.00221495
BP	GO:0030593	neutrophil chemotaxis	2.02217e-05	0.00225214
BP	GO:0034097	response to cytokine	2.25027e-05	0.00235608
BP	GO:0042108	positive regulation of cytokine biosynthetic process	2.26072e-05	0.00235608
BP	GO:0006954	inflammatory response	2.27474e-05	0.00235608
BP	GO:1902105	regulation of leukocyte differentiation	2.3164e-05	0.00235608
BP	GO:0002478	antigen processing and presentation of exogenous peptide antigen	2.36149e-05	0.00235608
BP	GO:0050863	regulation of T cell activation	2.64377e-05	0.00257217
BP	GO:0071901	negative regulation of protein serine/threonine kinase activity	2.6855e-05	0.00257217
BP	GO:0002690	positive regulation of leukocyte chemotaxis	2.89851e-05	0.00272176
BP	GO:0045087	innate immune response	3.35843e-05	0.00309298
BP	GO:0071621	granulocyte chemotaxis	3.4802e-05	0.00312033
BP	GO:0001933	negative regulation of protein phosphorylation	3.51844e-05	0.00312033
BP	GO:0071887	leukocyte apoptotic process	3.58471e-05	0.00312131
BP	GO:0050670	regulation of lymphocyte proliferation	3.85165e-05	0.00329384
BP	GO:0016337	single organismal cell-cell adhesion	4.01498e-05	0.00337329
BP	GO:0019883	antigen processing and presentation of endogenous antigen	4.11609e-05	0.00339862
BP	GO:0071674	mononuclear cell migration	4.18746e-05	0.00339894
BP	GO:0045076	regulation of interleukin-2 biosynthetic process	4.31161e-05	0.00344138
BP	GO:0006457	protein folding	4.67038e-05	0.00362621
BP	GO:0032944	regulation of mononuclear cell proliferation	4.69461e-05	0.00362621
BP	GO:0002250	adaptive immune response	4.91717e-05	0.00373783
BP	GO:1905517	macrophage migration	5.34411e-05	0.0039989
BP	GO:0042063	gliogenesis	6.15157e-05	0.0044666
BP	GO:0043407	negative regulation of MAP kinase activity	6.15568e-05	0.0044666
BP	GO:1901137	carbohydrate derivative biosynthetic process	6.58574e-05	0.0046049
BP	GO:0070661	leukocyte proliferation	6.59367e-05	0.0046049
BP	GO:0002683	negative regulation of immune system process	6.76555e-05	0.0046049
BP	GO:0022604	regulation of cell morphogenesis	6.82706e-05	0.0046049
BP	GO:0050865	regulation of cell activation	6.82706e-05	0.0046049
BP	GO:0001819	positive regulation of cytokine production	7.332e-05	0.0048768
BP	GO:0071900	regulation of protein serine/threonine kinase activity	7.44344e-05	0.0048831
BP	GO:0019882	antigen processing and presentation	8.17686e-05	0.00529175
BP	GO:0002694	regulation of leukocyte activation	8.29365e-05	0.00529577
BP	GO:0042129	regulation of T cell proliferation	8.60085e-05	0.00541967
BP	GO:0050707	regulation of cytokine secretion	9.60587e-05	0.00597435
BP	GO:0042094	interleukin-2 biosynthetic process	9.99122e-05	0.0060567
BP	GO:0071677	positive regulation of mononuclear cell migration	9.99122e-05	0.0060567
BP	GO:0001776	leukocyte homeostasis	0.000107813	0.00645393
BP	GO:0001649	osteoblast differentiation	0.000109228	0.00645796
BP	GO:0045765	regulation of angiogenesis	0.000113956	0.00665529
BP	GO:1903708	positive regulation of hemopoiesis	0.000119067	0.00675448
BP	GO:0010623	programmed cell death involved in cell development	0.000119885	0.00675448
BP	GO:0019886	antigen processing and presentation of exogenous peptide antigen via MHC class II	0.000119885	0.00675448
BP	GO:0031400	negative regulation of protein modification process	0.000125837	0.00700739
BP	GO:0019884	antigen processing and presentation of exogenous antigen	0.000136629	0.0075209
BP	GO:0046631	alpha-beta T cell activation	0.000141172	0.00768262
BP	GO:0010810	regulation of cell-substrate adhesion	0.000144784	0.00779068
BP	GO:0051251	positive regulation of lymphocyte activation	0.00014725	0.00783536
BP	GO:0007162	negative regulation of cell adhesion	0.000150658	0.0079286
BP	GO:0046651	lymphocyte proliferation	0.000153761	0.00795775
BP	GO:2000107	negative regulation of leukocyte apoptotic process	0.000154536	0.00795775
BP	GO:0002443	leukocyte mediated immunity	0.000165622	0.00843792
BP	GO:0048514	blood vessel morphogenesis	0.000175044	0.00865502
BP	GO:0006873	cellular ion homeostasis	0.000176531	0.00865502
BP	GO:0031343	positive regulation of cell killing	0.000176731	0.00865502
BP	GO:0030217	T cell differentiation	0.000177113	0.00865502
BP	GO:0032943	mononuclear cell proliferation	0.000179138	0.00866559
BP	GO:0070997	neuron death	0.000184276	0.00882495
BP	GO:0043620	regulation of DNA-templated transcription in response to stress	0.000188058	0.00891205
BP	GO:0048246	macrophage chemotaxis	0.000189816	0.00891205
BP	GO:0050920	regulation of chemotaxis	0.000197685	0.00919137
BP	GO:0043524	negative regulation of neuron apoptotic process	0.00020065	0.00923955
BP	GO:0006897	endocytosis	0.000206429	0.00941513
BP	GO:0002761	regulation of myeloid leukocyte differentiation	0.000212806	0.00961441
BP	GO:0071219	cellular response to molecule of bacterial origin	0.000221795	0.00990632
BP	GO:1903706	regulation of hemopoiesis	0.000224928	0.00990632
BP	GO:0032623	interleukin-2 production	0.000227541	0.00990632
BP	GO:0042509	regulation of tyrosine phosphorylation of STAT protein	0.000227541	0.00990632
BP	GO:0002449	lymphocyte mediated immunity	0.00023093	0.00996328
BP	GO:0050663	cytokine secretion	0.000239459	0.0101043
BP	GO:0051250	negative regulation of lymphocyte activation	0.000240527	0.0101043
BP	GO:0070665	positive regulation of leukocyte proliferation	0.000240527	0.0101043
BP	GO:0043523	regulation of neuron apoptotic process	0.000242739	0.0101085
BP	GO:0043491	protein kinase B signaling	0.000247365	0.0102123
BP	GO:0030336	negative regulation of cell migration	0.000251419	0.010291
BP	GO:0060560	developmental growth involved in morphogenesis	0.00026079	0.0103815
BP	GO:1901342	regulation of vasculature development	0.000262196	0.0103815
BP	GO:0001525	angiogenesis	0.000262266	0.0103815
BP	GO:0031341	regulation of cell killing	0.000262301	0.0103815
BP	GO:0071222	cellular response to lipopolysaccharide	0.000273909	0.0106712
BP	GO:0002791	regulation of peptide secretion	0.000274079	0.0106712
BP	GO:0050867	positive regulation of cell activation	0.000279188	0.0106963
BP	GO:0051402	neuron apoptotic process	0.000279188	0.0106963
BP	GO:0033673	negative regulation of kinase activity	0.000282155	0.0107241
BP	GO:0007160	cell-matrix adhesion	0.000288812	0.0108907
BP	GO:0001912	positive regulation of leukocyte mediated cytotoxicity	0.00030401	0.0112861
BP	GO:0055081	anion homeostasis	0.00030401	0.0112861
BP	GO:0048872	homeostasis of number of cells	0.000309109	0.0113871
BP	GO:0001910	regulation of leukocyte mediated cytotoxicity	0.000327762	0.0119443
BP	GO:0071622	regulation of granulocyte chemotaxis	0.000329223	0.0119443
BP	GO:0042098	T cell proliferation	0.000331745	0.0119453
BP	GO:0002460	adaptive immune response based on somatic recombination of immune receptors built from immunoglobulin superfamily domains	0.000354552	0.0126713
BP	GO:0035914	skeletal muscle cell differentiation	0.000363359	0.0128898
BP	GO:0043409	negative regulation of MAPK cascade	0.000369065	0.012996
BP	GO:0035710	CD4-positive, alpha-beta T cell activation	0.000379153	0.0130775
BP	GO:0042102	positive regulation of T cell proliferation	0.000379437	0.0130775
BP	GO:0031345	negative regulation of cell projection organization	0.000379571	0.0130775
BP	GO:0031589	cell-substrate adhesion	0.00038853	0.0132592
BP	GO:0007260	tyrosine phosphorylation of STAT protein	0.000390382	0.0132592
BP	GO:0008630	intrinsic apoptotic signaling pathway in response to DNA damage	0.000394126	0.0132921
BP	GO:0032663	regulation of interleukin-2 production	0.000399684	0.0133852
BP	GO:0050890	cognition	0.00041075	0.0135941
BP	GO:0006469	negative regulation of protein kinase activity	0.000411598	0.0135941
BP	GO:1902532	negative regulation of intracellular signal transduction	0.000436414	0.0141667
BP	GO:0016525	negative regulation of angiogenesis	0.00043781	0.0141667
BP	GO:0045582	positive regulation of T cell differentiation	0.00043781	0.0141667
BP	GO:0002548	monocyte chemotaxis	0.000469799	0.0149991
BP	GO:0042531	positive regulation of tyrosine phosphorylation of STAT protein	0.000469799	0.0149991
BP	GO:2000146	negative regulation of cell motility	0.000482058	0.015194
BP	GO:0033619	membrane protein proteolysis	0.000482247	0.015194
BP	GO:0071216	cellular response to biotic stimulus	0.00049436	0.0154738
BP	GO:0045807	positive regulation of endocytosis	0.000511213	0.0158974
BP	GO:0051271	negative regulation of cellular component movement	0.000520749	0.0160895
BP	GO:0070228	regulation of lymphocyte apoptotic process	0.000545982	0.016761
BP	GO:0045621	positive regulation of lymphocyte differentiation	0.000562373	0.0171542
BP	GO:0001667	ameboidal-type cell migration	0.000571513	0.0172068
BP	GO:0002260	lymphocyte homeostasis	0.000578434	0.0172068
BP	GO:0002763	positive regulation of myeloid leukocyte differentiation	0.000578469	0.0172068
BP	GO:0032677	regulation of interleukin-8 production	0.000578469	0.0172068
BP	GO:0002696	positive regulation of leukocyte activation	0.000586849	0.0173483
BP	GO:0070372	regulation of ERK1 and ERK2 cascade	0.00059721	0.0175463
BP	GO:0010721	negative regulation of cell development	0.000607838	0.0177496
BP	GO:0050921	positive regulation of chemotaxis	0.000630057	0.0182621
BP	GO:0051961	negative regulation of nervous system development	0.000633015	0.0182621
BP	GO:0030003	cellular cation homeostasis	0.000646516	0.0185387
BP	GO:1901215	negative regulation of neuron death	0.000655482	0.0185387
BP	GO:0002474	antigen processing and presentation of peptide antigen via MHC class I	0.000656127	0.0185387
BP	GO:0046634	regulation of alpha-beta T cell activation	0.000661958	0.0185387
BP	GO:2000181	negative regulation of blood vessel morphogenesis	0.000661958	0.0185387
BP	GO:0000086	G2/M transition of mitotic cell cycle	0.000675918	0.0188196
BP	GO:0043410	positive regulation of MAPK cascade	0.000695763	0.0192602
BP	GO:0009617	response to bacterium	0.000744891	0.0205016
BP	GO:0070371	ERK1 and ERK2 cascade	0.000772331	0.0211354
BP	GO:0034976	response to endoplasmic reticulum stress	0.00081871	0.0219406
BP	GO:0014911	positive regulation of smooth muscle cell migration	0.000818742	0.0219406
BP	GO:0002495	antigen processing and presentation of peptide antigen via MHC class II	0.000824548	0.0219406
BP	GO:0090025	regulation of monocyte chemotaxis	0.000824548	0.0219406
BP	GO:0036037	CD8-positive, alpha-beta T cell activation	0.000829244	0.0219406
BP	GO:0060252	positive regulation of glial cell proliferation	0.000829244	0.0219406
BP	GO:0030879	mammary gland development	0.000861469	0.022668
BP	GO:0010975	regulation of neuron projection development	0.000878619	0.0227637
BP	GO:0045665	negative regulation of neuron differentiation	0.000880538	0.0227637
BP	GO:0030099	myeloid cell differentiation	0.000883537	0.0227637
BP	GO:0060251	regulation of glial cell proliferation	0.00088412	0.0227637
BP	GO:0009895	negative regulation of catabolic process	0.000889214	0.0227724
BP	GO:0010720	positive regulation of cell development	0.000912853	0.0232535
BP	GO:0048588	developmental cell growth	0.000957853	0.0240892
BP	GO:0002790	peptide secretion	0.000964156	0.0240892
BP	GO:0032637	interleukin-8 production	0.000966542	0.0240892
BP	GO:0046635	positive regulation of alpha-beta T cell activation	0.000966542	0.0240892
BP	GO:0043405	regulation of MAP kinase activity	0.00097267	0.0240892
BP	GO:0014909	smooth muscle cell migration	0.000975843	0.0240892
BP	GO:0051348	negative regulation of transferase activity	0.00100713	0.0247341
BP	GO:0042771	intrinsic apoptotic signaling pathway in response to DNA damage by p53 class mediator	0.00102409	0.0250222
BP	GO:0050708	regulation of protein secretion	0.00104197	0.0252362
BP	GO:0022612	gland morphogenesis	0.00104339	0.0252362
BP	GO:0050671	positive regulation of lymphocyte proliferation	0.00106043	0.0255196
BP	GO:0007517	muscle organ development	0.00109907	0.0263171
BP	GO:1901343	negative regulation of vasculature development	0.0011048	0.0263187
BP	GO:0002504	antigen processing and presentation of peptide or polysaccharide antigen via MHC class II	0.00111562	0.0263187
BP	GO:0051084	'de novo' posttranslational protein folding	0.00111562	0.0263187
BP	GO:0048008	platelet-derived growth factor receptor signaling pathway	0.0011355	0.0266564
BP	GO:0070227	lymphocyte apoptotic process	0.00115605	0.0270065
BP	GO:0006694	steroid biosynthetic process	0.00117368	0.0272853
BP	GO:0097193	intrinsic apoptotic signaling pathway	0.00119766	0.0277082
BP	GO:0002237	response to molecule of bacterial origin	0.00122184	0.0277772
BP	GO:0090026	positive regulation of monocyte chemotaxis	0.00122333	0.0277772
BP	GO:0045668	negative regulation of osteoblast differentiation	0.00122385	0.0277772
BP	GO:0045840	positive regulation of mitotic nuclear division	0.00122385	0.0277772
BP	GO:0072594	establishment of protein localization to organelle	0.00123821	0.0279707
BP	GO:0014812	muscle cell migration	0.00129627	0.0288897
BP	GO:0032946	positive regulation of mononuclear cell proliferation	0.00129699	0.0288897
BP	GO:0051896	regulation of protein kinase B signaling	0.00129699	0.0288897
BP	GO:0014910	regulation of smooth muscle cell migration	0.00131679	0.0290938
BP	GO:0046427	positive regulation of JAK-STAT cascade	0.00132782	0.0290938
BP	GO:1904894	positive regulation of STAT cascade	0.00132782	0.0290938
BP	GO:0008360	regulation of cell shape	0.00133045	0.0290938
BP	GO:0030100	regulation of endocytosis	0.00137415	0.0299129
BP	GO:0001501	skeletal system development	0.00139782	0.0301538
BP	GO:0009611	response to wounding	0.00139782	0.0301538
BP	GO:0032743	positive regulation of interleukin-2 production	0.00142484	0.030327
BP	GO:0090022	regulation of neutrophil chemotaxis	0.00142484	0.030327
BP	GO:1902624	positive regulation of neutrophil migration	0.00142484	0.030327
BP	GO:1903038	negative regulation of leukocyte cell-cell adhesion	0.00144798	0.0305381
BP	GO:0007179	transforming growth factor beta receptor signaling pathway	0.00145378	0.0305381
BP	GO:0006023	aminoglycan biosynthetic process	0.00145389	0.0305381
BP	GO:0050730	regulation of peptidyl-tyrosine phosphorylation	0.00147388	0.0306695
BP	GO:0050995	negative regulation of lipid catabolic process	0.00147936	0.0306695
BP	GO:0061756	leukocyte adhesion to vascular endothelial cell	0.00147936	0.0306695
BP	GO:0070232	regulation of T cell apoptotic process	0.00150842	0.0310036
BP	GO:1902622	regulation of neutrophil migration	0.00150842	0.0310036
BP	GO:0045637	regulation of myeloid cell differentiation	0.00152775	0.0312196
BP	GO:0009100	glycoprotein metabolic process	0.00153197	0.0312196
BP	GO:0002695	negative regulation of leukocyte activation	0.00158665	0.0320828
BP	GO:0007178	transmembrane receptor protein serine/threonine kinase signaling pathway	0.00159443	0.0320828
BP	GO:0050768	negative regulation of neurogenesis	0.00159443	0.0320828
BP	GO:0044839	cell cycle G2/M phase transition	0.00160989	0.0322584
BP	GO:0060562	epithelial tube morphogenesis	0.00162311	0.0322994
BP	GO:1901214	regulation of neuron death	0.00162542	0.0322994
BP	GO:0060348	bone development	0.00164695	0.032592
BP	GO:0008202	steroid metabolic process	0.00169209	0.0332458
BP	GO:0002708	positive regulation of lymphocyte mediated immunity	0.00169388	0.0332458
BP	GO:0007015	actin filament organization	0.00171335	0.0334343
BP	GO:0043618	regulation of transcription from RNA polymerase II promoter in response to stress	0.00171744	0.0334343
BP	GO:0009612	response to mechanical stimulus	0.00173432	0.0334732
BP	GO:0034114	regulation of heterotypic cell-cell adhesion	0.00174041	0.0334732
BP	GO:0051085	chaperone mediated protein folding requiring cofactor	0.00174041	0.0334732
BP	GO:0050731	positive regulation of peptidyl-tyrosine phosphorylation	0.00176655	0.03384
BP	GO:0050810	regulation of steroid biosynthetic process	0.00179199	0.0341905
BP	GO:0040013	negative regulation of locomotion	0.00181059	0.0343514
BP	GO:0030098	lymphocyte differentiation	0.00181476	0.0343514
BP	GO:0030278	regulation of ossification	0.00189355	0.0357015
BP	GO:0019218	regulation of steroid metabolic process	0.00191331	0.0359047
BP	GO:0045662	negative regulation of myoblast differentiation	0.00192681	0.0359047
BP	GO:0090023	positive regulation of neutrophil chemotaxis	0.00192681	0.0359047
BP	GO:0097191	extrinsic apoptotic signaling pathway	0.00193737	0.0359615
BP	GO:0006913	nucleocytoplasmic transport	0.00197005	0.036427
BP	GO:0009127	purine nucleoside monophosphate biosynthetic process	0.00202142	0.0370903
BP	GO:0009168	purine ribonucleoside monophosphate biosynthetic process	0.00202142	0.0370903
BP	GO:0045639	positive regulation of myeloid cell differentiation	0.00215551	0.0393997
BP	GO:0006509	membrane protein ectodomain proteolysis	0.00217986	0.0396933
BP	GO:0001906	cell killing	0.00221266	0.0399866
BP	GO:0001952	regulation of cell-matrix adhesion	0.00221266	0.0399866
BP	GO:0050866	negative regulation of cell activation	0.00224702	0.0403032
BP	GO:2001236	regulation of extrinsic apoptotic signaling pathway	0.00224702	0.0403032
BP	GO:0051169	nuclear transport	0.00227169	0.0405937
BP	GO:0070838	divalent metal ion transport	0.0023651	0.0418235
BP	GO:0051962	positive regulation of nervous system development	0.00236936	0.0418235
BP	GO:0050769	positive regulation of neurogenesis	0.00238233	0.0418235
BP	GO:0002363	alpha-beta T cell lineage commitment	0.00240124	0.0418235
BP	GO:0010874	regulation of cholesterol efflux	0.00240124	0.0418235
BP	GO:0001909	leukocyte mediated cytotoxicity	0.00242219	0.0418235
BP	GO:0032740	positive regulation of interleukin-17 production	0.00242784	0.0418235
BP	GO:0045086	positive regulation of interleukin-2 biosynthetic process	0.00242784	0.0418235
BP	GO:0060973	cell migration involved in heart development	0.00242784	0.0418235
BP	GO:0071281	cellular response to iron ion	0.00242784	0.0418235
BP	GO:0050715	positive regulation of cytokine secretion	0.00244621	0.041989
BP	GO:0071624	positive regulation of granulocyte chemotaxis	0.00246953	0.0422378
BP	GO:0009306	protein secretion	0.0025263	0.0429308
BP	GO:0035239	tube morphogenesis	0.00252798	0.0429308
BP	GO:0072511	divalent inorganic cation transport	0.00260459	0.0440756
BP	GO:0018108	peptidyl-tyrosine phosphorylation	0.00267358	0.0449255
BP	GO:0019216	regulation of lipid metabolic process	0.00267358	0.0449255
BP	GO:0001503	ossification	0.00270029	0.0452157
BP	GO:0071347	cellular response to interleukin-1	0.0027258	0.0454693
BP	GO:2000177	regulation of neural precursor cell proliferation	0.00274037	0.0454693
BP	GO:0090307	mitotic spindle assembly	0.00274392	0.0454693
BP	GO:0045216	cell-cell junction organization	0.002754	0.0454789
BP	GO:0034329	cell junction assembly	0.00283294	0.0466218
BP	GO:0051924	regulation of calcium ion transport	0.00287604	0.0471691
BP	GO:0009156	ribonucleoside monophosphate biosynthetic process	0.00294132	0.0480751
BP	GO:0032956	regulation of actin cytoskeleton organization	0.00299064	0.0485968
BP	GO:0018212	peptidyl-tyrosine modification	0.00299354	0.0485968
BP	GO:0050673	epithelial cell proliferation	0.00302997	0.0490221
BP	GO:0046632	alpha-beta T cell differentiation	0.00304041	0.0490253
BP	GO:0032535	regulation of cellular component size	0.00307405	0.0494015
BP	GO:0032103	positive regulation of response to external stimulus	0.00310357	0.0494675
BP	GO:0019915	lipid storage	0.0031116	0.0494675
BP	GO:0042036	negative regulation of cytokine biosynthetic process	0.00311948	0.0494675
BP	GO:2000178	negative regulation of neural precursor cell proliferation	0.00311948	0.0494675
BP	GO:0030855	epithelial cell differentiation	0.00313836	0.0495605
BP	GO:0014013	regulation of gliogenesis	0.00314604	0.0495605
CC	GO:0009897	external side of plasma membrane	1.56243e-08	8.15591e-06
CC	GO:0042611	MHC protein complex	1.71994e-07	4.29262e-05
CC	GO:0098552	side of membrane	2.46702e-07	4.29262e-05
CC	GO:0005912	adherens junction	1.0127e-05	0.00132158
CC	GO:0070161	anchoring junction	1.68103e-05	0.001755
CC	GO:0005790	smooth endoplasmic reticulum	8.46356e-05	0.00736329
CC	GO:0034663	endoplasmic reticulum chaperone complex	0.000326519	0.024349
CC	GO:0005925	focal adhesion	0.000508895	0.0301913
CC	GO:0005788	endoplasmic reticulum lumen	0.000565286	0.0301913
CC	GO:0005924	cell-substrate adherens junction	0.000635723	0.0301913
CC	GO:0045121	membrane raft	0.000694053	0.0301913
CC	GO:0098857	membrane microdomain	0.000694053	0.0301913
CC	GO:0030055	cell-substrate junction	0.000789772	0.0317124
CC	GO:0044432	endoplasmic reticulum part	0.00129412	0.048124
CC	GO:0031252	cell leading edge	0.00138287	0.048124
CC	GO:0098589	membrane region	0.00148982	0.0486055
MF	GO:0005126	cytokine receptor binding	8.49579e-07	0.000672017
MF	GO:0033218	amide binding	1.32629e-05	0.00524546
MF	GO:0042277	peptide binding	4.24769e-05	0.0111998
MF	GO:0008009	chemokine activity	9.61586e-05	0.0190154
MF	GO:0042379	chemokine receptor binding	0.00018182	0.0287639
MF	GO:0015037	peptide disulfide oxidoreductase activity	0.000322371	0.0357455
MF	GO:0005125	cytokine activity	0.000387902	0.0357455
MF	GO:0003756	protein disulfide isomerase activity	0.000406712	0.0357455
MF	GO:0016864	intramolecular oxidoreductase activity, transposing S-S bonds	0.000406712	0.0357455
MF	GO:0030881	beta-2-microglobulin binding	0.00052417	0.037856
MF	GO:0016758	transferase activity, transferring hexosyl groups	0.000526442	0.037856
MF	GO:0005149	interleukin-1 receptor binding	0.000807971	0.0497462
MF	GO:0008375	acetylglucosaminyltransferase activity	0.000817573	0.0497462

## Sheet: WT12movsWT2mo_KEGG
KEGGID	Description	pvalue	padj
mmu05166	HTLV-I infection	1.51604e-06	0.000262069
mmu05140	Leishmaniasis	1.88539e-06	0.000262069
mmu05142	Chagas disease (American trypanosomiasis)	3.12334e-06	0.00028943
mmu05152	Tuberculosis	5.28644e-06	0.000367408
mmu04145	Phagosome	8.1923e-06	0.000455492
mmu04612	Antigen processing and presentation	1.1203e-05	0.000519073
mmu05323	Rheumatoid arthritis	3.15843e-05	0.00114544
mmu05164	Influenza A	3.29622e-05	0.00114544
mmu05150	Staphylococcus aureus infection	4.23847e-05	0.00130922
mmu05332	Graft-versus-host disease	5.62849e-05	0.00156472
mmu05168	Herpes simplex infection	7.3206e-05	0.00175955
mmu04659	Th17 cell differentiation	7.59517e-05	0.00175955
mmu04141	Protein processing in endoplasmic reticulum	9.88658e-05	0.00211421
mmu04668	TNF signaling pathway	0.000157643	0.0030202
mmu05321	Inflammatory bowel disease (IBD)	0.000166797	0.0030202
mmu04640	Hematopoietic cell lineage	0.000173824	0.0030202
mmu04514	Cell adhesion molecules (CAMs)	0.000236348	0.0033626
mmu04657	IL-17 signaling pathway	0.000241969	0.0033626
mmu05020	Prion diseases	0.000249683	0.0033626
mmu04940	Type I diabetes mellitus	0.000250211	0.0033626
mmu04062	Chemokine signaling pathway	0.00025401	0.0033626
mmu04658	Th1 and Th2 cell differentiation	0.000332043	0.00419582
mmu05145	Toxoplasmosis	0.000468216	0.00546764
mmu04060	Cytokine-cytokine receptor interaction	0.000472026	0.00546764
mmu04620	Toll-like receptor signaling pathway	0.000586118	0.00651763
mmu05310	Asthma	0.000744018	0.00795527
mmu04380	Osteoclast differentiation	0.00108202	0.0111408
mmu04064	NF-kappa B signaling pathway	0.00134021	0.0128251
mmu05330	Allograft rejection	0.00135077	0.0128251
mmu04621	NOD-like receptor signaling pathway	0.001384	0.0128251
mmu05167	Kaposi's sarcoma-associated herpesvirus infection	0.00144005	0.012914
mmu05144	Malaria	0.00165433	0.014372
mmu05418	Fluid shear stress and atherosclerosis	0.0017656	0.0148739
mmu04918	Thyroid hormone synthesis	0.00196512	0.0156086
mmu05416	Viral myocarditis	0.00196512	0.0156086
mmu05133	Pertussis	0.00260352	0.020105
mmu04672	Intestinal immune network for IgA production	0.00454212	0.0341273
mmu04971	Gastric acid secretion	0.00529406	0.0387302
mmu05100	Bacterial invasion of epithelial cells	0.00558645	0.0389217
mmu04933	AGE-RAGE signaling pathway in diabetic complications	0.00566661	0.0389217
mmu04660	T cell receptor signaling pathway	0.00574025	0.0389217
mmu04970	Salivary secretion	0.00601206	0.0397941
mmu05161	Hepatitis B	0.00714868	0.0462171
mmu05320	Autoimmune thyroid disease	0.00756723	0.0478112
