# Supplementary material for: Transcriptomic profiling of microglia and astrocytes throughout aging
Source: J Neuroinflammation. 2020 Apr 1;17:97. doi: 10.1186/s12974-020-01774-9 (PMC7115095; doi:10.1186/s12974-020-01774-9)
Supplement: Supplementary file 8 — Additional file 8. Age-up microglia genes list with fold change and p-values. [file 12974_2020_1774_MOESM8_ESM.xlsx]

## Sheet: age-up microglia gene list
gene_id
ENSMUSG00000063253
ENSMUSG00000040612
ENSMUSG00000043953
ENSMUSG00000053560
ENSMUSG00000020083
ENSMUSG00000068036
ENSMUSG00000079507
ENSMUSG00000045502
ENSMUSG00000002190
ENSMUSG00000027368
ENSMUSG00000064357
ENSMUSG00000047747
ENSMUSG00000021025
ENSMUSG00000034855
ENSMUSG00000038418
ENSMUSG00000053332
ENSMUSG00000049436
ENSMUSG00000031004
ENSMUSG00000021360
ENSMUSG00000020644
ENSMUSG00000029521
ENSMUSG00000065126
ENSMUSG00000032218
ENSMUSG00000020811
ENSMUSG00000046223
ENSMUSG00000101249
ENSMUSG00000025854
ENSMUSG00000064023
ENSMUSG00000022033
ENSMUSG00000057322
ENSMUSG00000035352
ENSMUSG00000026358
ENSMUSG00000031995
ENSMUSG00000012443
ENSMUSG00000040212
ENSMUSG00000004996
ENSMUSG00000003949
ENSMUSG00000035385
ENSMUSG00000020914
ENSMUSG00000030867
ENSMUSG00000006398
ENSMUSG00000044786
ENSMUSG00000027326
ENSMUSG00000037868
ENSMUSG00000026683
ENSMUSG00000021775
ENSMUSG00000028832
ENSMUSG00000023505

## Sheet: WT4movsWT2mo
ID	WT4mM	WT2mM	log2FoldChange	pvalue	padj	gene_name
ENSMUSG00000063253	3567.29	186.824	4.25506	2.6387e-06	0.000297807	Scoc
ENSMUSG00000040612	70.2054	17.9548	1.96166	7.52327e-05	0.00398373	Ildr2
ENSMUSG00000043953	4455.77	1697.96	1.39212	8.26938e-28	4.26204e-24	Ccrl2
ENSMUSG00000053560	4192.86	2132.41	0.975573	9.5775e-11	4.62773e-08	Ier2
ENSMUSG00000020083	126.235	2.54291	5.61827	2.347e-21	6.04822e-18	2010107G23Rik
ENSMUSG00000068036	107.113	42.4189	1.33446	0.000415815	0.0136794	Afdn
ENSMUSG00000079507	81.8722	1.2773	5.99937	0.000168306	0.00709088	H2-Q1
ENSMUSG00000045502	335.251	199.166	0.750838	0.000340107	0.011844	Hcar2
ENSMUSG00000002190	115.65	3.90263	4.89296	1.76377e-05	0.00137042	Clgn
ENSMUSG00000027368	279.884	182.2	0.620993	0.00102807	0.0263042	Dusp2
ENSMUSG00000064357	484.405	250.471	0.950753	0.000220695	0.00887639	mt-Atp6
ENSMUSG00000047747	48.0461	8.072	2.57609	8.9481e-05	0.00449206	Rnf150
ENSMUSG00000021025	16079.6	10069.5	0.675248	0.000107226	0.00518104	Nfkbia
ENSMUSG00000034855	672.185	221.743	1.60058	5.21661e-10	2.06818e-07	Cxcl10
ENSMUSG00000038418	9740.75	6525.26	0.577998	0.000472268	0.0149636	Egr1
ENSMUSG00000053332	1551.08	780.13	0.991643	9.35465e-08	1.74267e-05	Gas5
ENSMUSG00000049436	1227.18	32.8644	5.2227	7.93244e-11	3.9565e-08	Upk1b
ENSMUSG00000031004	93.6671	24.3816	1.94148	4.62652e-07	7.15353e-05	Mki67
ENSMUSG00000021360	917.083	549.035	0.739424	0.00134748	0.0315238	Gcnt2
ENSMUSG00000020644	6706.19	3683.29	0.864576	4.47571e-11	2.30678e-08	Id2
ENSMUSG00000029521	313.764	176.974	0.823868	0.000277072	0.010471	Chek2
ENSMUSG00000065126	69.8818	23.0906	1.59764	2.1839e-05	0.00160797	Snord104
ENSMUSG00000032218	38.5979	11.5249	1.74507	0.00117158	0.0287129	Ccnb2
ENSMUSG00000020811	166.862	83.8693	0.991964	0.000408287	0.0135426	Wscd1
ENSMUSG00000046223	166.015	81.9156	1.02132	0.000183109	0.00763136	Plaur
ENSMUSG00000101249	341.74	57.4412	2.57303	0.00152428	0.0341572	Gm29216
ENSMUSG00000025854	122.055	39.2496	1.63497	6.23615e-06	0.000587947	Fam20c
ENSMUSG00000064023	2619.48	1409.8	0.893518	2.59538e-09	7.57167e-07	Klk8
ENSMUSG00000022033	70.9116	15.7676	2.16955	4.15346e-06	0.000425304	Pbk
ENSMUSG00000057322	418.806	286.321	0.550482	0.0019849	0.0401709	Rpl38
ENSMUSG00000035352	1774.89	1140.01	0.639026	0.000316778	0.0112943	Ccl12
ENSMUSG00000026358	7244.75	4068.68	0.83239	2.41821e-07	4.06417e-05	Rgs1
ENSMUSG00000031995	168.048	99.908	0.751094	0.00199932	0.0403043	St14
ENSMUSG00000012443	28.2475	6.40271	2.14173	0.000826127	0.0224887	Kif11
ENSMUSG00000040212	359.901	228.007	0.659502	0.000149985	0.00647785	Emp3
ENSMUSG00000004996	358.726	241.782	0.568846	0.00207136	0.0413257	Mri1
ENSMUSG00000003949	160.785	70.4325	1.18871	0.000655004	0.018617	Hlf
ENSMUSG00000035385	831.976	393.506	1.08035	2.31084e-06	0.000264668	Ccl2
ENSMUSG00000020914	126.977	50.2534	1.33702	0.00036363	0.0124116	Top2a
ENSMUSG00000030867	36.6641	11.924	1.6207	0.00209949	0.0416326	Plk1
ENSMUSG00000006398	72.363	26.2255	1.46379	0.000299604	0.0110297	Cdc20
ENSMUSG00000044786	59768.4	28288.4	1.07917	0.0011237	0.028069	Zfp36
ENSMUSG00000027326	51.2724	16.2797	1.65295	0.00151937	0.0340965	Knl1
ENSMUSG00000037868	496.176	254.733	0.962784	1.23663e-05	0.00103356	Egr2
ENSMUSG00000026683	35.8186	8.74833	2.04002	0.000421115	0.0137659	Nuf2
ENSMUSG00000021775	317.304	179.853	0.818603	6.1131e-06	0.000579882	Nr1d2
ENSMUSG00000028832	659.029	431.817	0.608718	0.000120098	0.00543184	Stmn1
ENSMUSG00000023505	43.3718	13.8225	1.65127	0.000597314	0.0176253	Cdca3

## Sheet: WT6movsWT2mo
ID	WT6mM	WT2mM	log2FoldChange	pvalue	padj	gene_name
ENSMUSG00000063253	4197.72	189.296	4.47015	0	0	Scoc
ENSMUSG00000040612	131.743	18.2496	2.8513	1.54505e-15	5.83543e-14	Ildr2
ENSMUSG00000043953	5495.65	1721.77	1.67451	3.29897e-23	3.47894e-21	Ccrl2
ENSMUSG00000053560	10181.5	2164.44	2.23411	2.10738e-48	1.7199e-45	Ier2
ENSMUSG00000020083	87.5039	2.55986	5.07566	1.56789e-12	3.68346e-11	2010107G23Rik
ENSMUSG00000068036	108.966	42.8257	1.34517	0.000267443	0.0012134	Afdn
ENSMUSG00000079507	18.9228	1.2811	3.86769	0.000133323	0.00066049	H2-Q1
ENSMUSG00000045502	688.921	201.614	1.77119	2.75866e-20	1.96893e-18	Hcar2
ENSMUSG00000002190	161.411	3.98427	5.36097	3.23407e-26	4.74272e-24	Clgn
ENSMUSG00000027368	531.855	184.915	1.52555	2.29634e-20	1.66427e-18	Dusp2
ENSMUSG00000064357	434.599	254.195	0.773018	0.00426669	0.0136556	mt-Atp6
ENSMUSG00000047747	39.5214	8.22639	2.26948	2.64456e-05	0.000154452	Rnf150
ENSMUSG00000021025	33411.3	10230.2	1.70751	2.78051e-08	3.00918e-07	Nfkbia
ENSMUSG00000034855	426.149	224.312	0.924585	1.49388e-06	1.12527e-05	Cxcl10
ENSMUSG00000038418	16928.2	6623.05	1.35394	2.67591e-18	1.48608e-16	Egr1
ENSMUSG00000053332	1641.32	789.189	1.05575	2.92181e-11	5.64833e-10	Gas5
ENSMUSG00000049436	118.289	33.2917	1.83003	9.34212e-10	1.35414e-08	Upk1b
ENSMUSG00000031004	69.2527	24.6402	1.48867	9.41557e-05	0.000483556	Mki67
ENSMUSG00000021360	788.081	554.706	0.505852	0.0130078	0.0350466	Gcnt2
ENSMUSG00000020644	6347.55	3740.05	0.76324	4.81465e-07	4.05091e-06	Id2
ENSMUSG00000029521	351.035	179.112	0.969256	3.16164e-07	2.76291e-06	Chek2
ENSMUSG00000065126	55.9295	23.3909	1.25479	0.000886752	0.00349103	Snord104
ENSMUSG00000032218	81.2859	11.6395	2.79787	1.63809e-11	3.29215e-10	Ccnb2
ENSMUSG00000020811	187.572	84.7487	1.14454	6.12013e-05	0.000327483	Wscd1
ENSMUSG00000046223	263.966	83.3212	1.66597	4.97036e-12	1.0786e-10	Plaur
ENSMUSG00000101249	187.638	58.3366	1.68451	5.08431e-07	4.24733e-06	Gm29216
ENSMUSG00000025854	141.915	39.6131	1.83633	4.85316e-08	5.01645e-07	Fam20c
ENSMUSG00000064023	5006.48	1426.7	1.81076	1.36786e-39	6.5836e-37	Klk8
ENSMUSG00000022033	143.862	15.9079	3.1744	1.80605e-15	6.73984e-14	Pbk
ENSMUSG00000057322	676.742	290.453	1.221	8.47128e-21	6.65332e-19	Rpl38
ENSMUSG00000035352	3826.16	1155.61	1.72707	1.48373e-51	1.46584e-48	Ccl12
ENSMUSG00000026358	6484.69	4136.53	0.648687	0.000128848	0.000641368	Rgs1
ENSMUSG00000031995	233.929	101.425	1.20575	7.46021e-09	8.94796e-08	St14
ENSMUSG00000012443	19.6894	6.46639	1.60133	0.0144637	0.0383418	Kif11
ENSMUSG00000040212	621.48	231.362	1.42646	5.25573e-21	4.2708e-19	Emp3
ENSMUSG00000004996	409.683	245.338	0.739527	1.42436e-06	1.07806e-05	Mri1
ENSMUSG00000003949	147.161	71.0156	1.0493	0.00245206	0.00847032	Hlf
ENSMUSG00000035385	1437.67	398.234	1.85176	8.95572e-27	1.42464e-24	Ccl2
ENSMUSG00000020914	128.018	50.6587	1.33522	0.000381216	0.00165376	Top2a
ENSMUSG00000030867	34.8376	12.0622	1.53139	0.00584836	0.0177378	Plk1
ENSMUSG00000006398	92.2201	26.4782	1.7971	5.66718e-06	3.81149e-05	Cdc20
ENSMUSG00000044786	65979.7	28757.1	1.19811	0.000257091	0.00117189	Zfp36
ENSMUSG00000027326	39.3879	16.3847	1.25959	0.0169829	0.0440374	Knl1
ENSMUSG00000037868	787.029	258.221	1.60873	3.25511e-14	1.00167e-12	Egr2
ENSMUSG00000026683	53.9071	8.863	2.6099	2.00925e-07	1.83085e-06	Nuf2
ENSMUSG00000021775	314.706	182.189	0.787856	2.86961e-06	2.04113e-05	Nr1d2
ENSMUSG00000028832	1080.29	437.685	1.30316	2.12001e-17	1.01259e-15	Stmn1
ENSMUSG00000023505	60.0263	13.9804	2.10177	4.99215e-06	3.39766e-05	Cdca3

## Sheet: WT9movsWT2mo
ID	WT9mM	WT2mM	log2FoldChange	pvalue	padj	gene_name
ENSMUSG00000063253	4804.38	202.553	4.56799	2.81789e-07	2.72882e-05	Scoc
ENSMUSG00000040612	397.317	19.4707	4.34815	1.68565e-51	8.10743e-48	Ildr2
ENSMUSG00000043953	8097.65	1841.05	2.13701	3.62964e-39	1.3093e-35	Ccrl2
ENSMUSG00000053560	6472.38	2312.33	1.485	3.72428e-17	1.85302e-14	Ier2
ENSMUSG00000020083	85.13	2.75539	4.93572	1.11693e-12	3.35754e-10	2010107G23Rik
ENSMUSG00000068036	279.858	45.9771	2.60463	2.871e-17	1.47949e-14	Afdn
ENSMUSG00000079507	59.1641	1.38368	5.40744	6.60507e-11	1.2879e-08	H2-Q1
ENSMUSG00000045502	892.009	215.912	2.04541	1.43429e-17	7.95975e-15	Hcar2
ENSMUSG00000002190	147.156	4.234	5.12327	1.11153e-05	0.000596911	Clgn
ENSMUSG00000027368	820.63	197.569	2.05419	1.05142e-20	1.0114e-17	Dusp2
ENSMUSG00000064357	1079.62	271.587	1.9908	3.53765e-05	0.00150132	mt-Atp6
ENSMUSG00000047747	114.88	8.75576	3.71516	0.000366487	0.00970282	Rnf150
ENSMUSG00000021025	28344.9	10920.1	1.37613	3.13367e-13	1.02763e-10	Nfkbia
ENSMUSG00000034855	836.647	240.378	1.79908	2.3686e-05	0.00110247	Cxcl10
ENSMUSG00000038418	17407.2	7075.82	1.29874	1.77491e-12	4.8321e-10	Egr1
ENSMUSG00000053332	1802.07	845.684	1.09139	1.29247e-09	2.194e-07	Gas5
ENSMUSG00000049436	173.512	35.6311	2.28274	9.02846e-13	2.77174e-10	Upk1b
ENSMUSG00000031004	110.253	26.4285	2.059	8.55757e-10	1.50582e-07	Mki67
ENSMUSG00000021360	1432.51	595.105	1.26713	0.00190544	0.0307879	Gcnt2
ENSMUSG00000020644	8981.28	3994.12	1.16904	4.32279e-16	1.94917e-13	Id2
ENSMUSG00000029521	375.799	191.852	0.970282	4.66041e-05	0.00189958	Chek2
ENSMUSG00000065126	61.8476	25.0337	1.30359	0.00139837	0.0248793	Snord104
ENSMUSG00000032218	73.5099	12.4916	2.5512	5.66546e-09	8.1747e-07	Ccnb2
ENSMUSG00000020811	251.525	90.9082	1.46601	2.12567e-07	2.14484e-05	Wscd1
ENSMUSG00000046223	240.346	88.8404	1.43646	1.98332e-08	2.60157e-06	Plaur
ENSMUSG00000101249	245.57	62.2874	1.97702	2.2793e-09	3.61407e-07	Gm29216
ENSMUSG00000025854	128.923	42.5388	1.59742	2.94233e-05	0.00131236	Fam20c
ENSMUSG00000064023	3391.78	1528.32	1.14987	2.14164e-11	4.54438e-09	Klk8
ENSMUSG00000022033	122.87	17.0895	2.84536	1.67891e-11	3.67044e-09	Pbk
ENSMUSG00000057322	460.051	310.458	0.568351	0.000388344	0.0101511	Rpl38
ENSMUSG00000035352	2707.46	1236.02	1.13094	4.2363e-12	1.09153e-09	Ccl12
ENSMUSG00000026358	8812.59	4412.44	0.997954	1.46551e-07	1.54349e-05	Rgs1
ENSMUSG00000031995	265.758	108.335	1.29301	2.28684e-07	2.26006e-05	St14
ENSMUSG00000012443	27.5695	6.93979	1.98738	0.000994859	0.0195209	Kif11
ENSMUSG00000040212	501.508	247.236	1.02183	2.04288e-08	2.65556e-06	Emp3
ENSMUSG00000004996	469.226	262.167	0.840944	0.000253742	0.00738155	Mri1
ENSMUSG00000003949	174.044	76.3309	1.18756	0.000376133	0.00986767	Hlf
ENSMUSG00000035385	864.84	426.597	1.0193	2.99687e-07	2.88279e-05	Ccl2
ENSMUSG00000020914	148.735	54.4609	1.44703	2.50737e-05	0.00115219	Top2a
ENSMUSG00000030867	50.3402	12.9265	1.96226	1.93474e-05	0.000943122	Plk1
ENSMUSG00000006398	91.2057	28.4245	1.67817	3.26681e-06	0.000218226	Cdc20
ENSMUSG00000044786	69874.3	30679.4	1.18749	0.000469912	0.0114533	Zfp36
ENSMUSG00000027326	66.5429	17.6402	1.91083	3.10278e-05	0.00135769	Knl1
ENSMUSG00000037868	715.355	276.199	1.37304	6.77491e-08	7.88348e-06	Egr2
ENSMUSG00000026683	52.4551	9.48526	2.47269	6.22819e-07	5.51328e-05	Nuf2
ENSMUSG00000021775	351.915	194.99	0.850513	1.26627e-05	0.0006644	Nr1d2
ENSMUSG00000028832	847.947	468.179	0.856845	1.52844e-08	2.06111e-06	Stmn1
ENSMUSG00000023505	64.5187	14.9841	2.10647	3.64514e-07	3.43763e-05	Cdca3

## Sheet: WT12movsWT2mo
ID	WT12mM	WT2mM	log2FoldChange	pvalue	padj	gene_name
ENSMUSG00000063253	4997.11	201.434	4.63241	1.72699e-212	2.58444e-208	Scoc
ENSMUSG00000040612	693.075	19.3666	5.15819	4.33985e-63	2.16486e-59	Ildr2
ENSMUSG00000043953	6516.46	1831.12	1.83151	2.49656e-31	4.15122e-28	Ccrl2
ENSMUSG00000053560	9470.75	2300.25	2.04185	6.07285e-28	8.26184e-25	Ier2
ENSMUSG00000020083	166.764	2.73769	5.91192	1.2191e-21	1.21626e-18	2010107G23Rik
ENSMUSG00000068036	445.531	45.7085	3.28435	3.51103e-21	3.09074e-18	Afdn
ENSMUSG00000079507	231.652	1.37457	7.38479	2.02864e-20	1.59782e-17	H2-Q1
ENSMUSG00000045502	918.598	214.674	2.09636	6.46418e-20	4.83682e-17	Hcar2
ENSMUSG00000002190	137.116	4.21478	5.03687	7.90889e-19	5.63603e-16	Clgn
ENSMUSG00000027368	693.543	196.522	1.82041	5.22241e-17	3.0059e-14	Dusp2
ENSMUSG00000064357	964.153	270.102	1.83544	2.26409e-15	9.96534e-13	mt-Atp6
ENSMUSG00000047747	112.276	8.71279	3.6919	2.57355e-13	9.16982e-11	Rnf150
ENSMUSG00000021025	31382	10864.4	1.53036	9.29529e-13	3.16145e-10	Nfkbia
ENSMUSG00000034855	718.659	239.003	1.58801	2.29578e-11	5.92351e-09	Cxcl10
ENSMUSG00000038418	17301.3	7038.94	1.29749	5.41869e-11	1.28716e-08	Egr1
ENSMUSG00000053332	2070.4	840.816	1.29975	1.1742e-10	2.5841e-08	Gas5
ENSMUSG00000049436	153.231	35.4359	2.11374	1.23898e-09	2.26114e-07	Upk1b
ENSMUSG00000031004	143.828	26.2749	2.45003	1.6451e-09	2.82976e-07	Mki67
ENSMUSG00000021360	1669.31	591.584	1.49612	4.25986e-09	6.56987e-07	Gcnt2
ENSMUSG00000020644	8424.56	3973.15	1.08442	5.28426e-09	7.25494e-07	Id2
ENSMUSG00000029521	467.868	190.757	1.29331	9.93167e-09	1.25955e-06	Chek2
ENSMUSG00000065126	122.801	24.8929	2.30181	1.14868e-08	1.43251e-06	Snord104
ENSMUSG00000032218	83.2065	12.4175	2.73986	6.64384e-08	6.46451e-06	Ccnb2
ENSMUSG00000020811	273.246	90.3729	1.59469	1.65879e-07	1.4185e-05	Wscd1
ENSMUSG00000046223	255.281	88.3867	1.53079	2.71055e-07	2.21658e-05	Plaur
ENSMUSG00000101249	233.377	61.9517	1.91378	5.09699e-07	3.89165e-05	Gm29216
ENSMUSG00000025854	171.927	42.2798	2.02014	1.49858e-06	9.70834e-05	Fam20c
ENSMUSG00000064023	2854.68	1519.58	0.909535	1.76768e-06	0.000110683	Klk8
ENSMUSG00000022033	100.992	16.9894	2.57069	2.72922e-06	0.000162074	Pbk
ENSMUSG00000057322	544.067	308.789	0.817841	7.3261e-06	0.000353662	Rpl38
ENSMUSG00000035352	2207.74	1229.2	0.844978	1.48537e-05	0.000642442	Ccl12
ENSMUSG00000026358	8242.51	4389.61	0.90905	2.54297e-05	0.00102576	Rgs1
ENSMUSG00000031995	253.967	107.751	1.23564	2.80018e-05	0.00111449	St14
ENSMUSG00000012443	46.6737	6.89863	2.75299	3.22443e-05	0.00125146	Kif11
ENSMUSG00000040212	547.365	245.923	1.15529	6.30083e-05	0.00216763	Emp3
ENSMUSG00000004996	454.244	260.75	0.801177	6.67135e-05	0.00224746	Mri1
ENSMUSG00000003949	233.478	75.8677	1.62017	7.79626e-05	0.00251588	Hlf
ENSMUSG00000035385	802.121	424.207	0.919337	0.000212191	0.0055948	Ccl2
ENSMUSG00000020914	168.913	54.1291	1.63986	0.000212888	0.0055948	Top2a
ENSMUSG00000030867	50.8922	12.8542	1.98575	0.000400791	0.00901929	Plk1
ENSMUSG00000006398	85.2307	28.2543	1.58977	0.000414372	0.00924805	Cdc20
ENSMUSG00000044786	81437.3	30525.9	1.41566	0.000444276	0.00979174	Zfp36
ENSMUSG00000027326	71.6912	17.5289	2.0278	0.000596996	0.0121222	Knl1
ENSMUSG00000037868	532.21	274.729	0.954289	0.000668936	0.0132246	Egr2
ENSMUSG00000026683	41.7071	9.43499	2.14769	0.000947389	0.0166796	Nuf2
ENSMUSG00000021775	315.422	193.902	0.700864	0.00176035	0.02637	Nr1d2
ENSMUSG00000028832	706.302	465.585	0.600453	0.00179853	0.0267489	Stmn1
ENSMUSG00000023505	49.9633	14.8989	1.74337	0.00209743	0.029696	Cdca3
