# Supplementary material for: Transcriptomic profiling of microglia and astrocytes throughout aging
Source: J Neuroinflammation. 2020 Apr 1;17:97. doi: 10.1186/s12974-020-01774-9 (PMC7115095; doi:10.1186/s12974-020-01774-9)
Supplement: Supplementary file 9 — Additional file 9. Age-down microglia genes list with fold change and p-values. [file 12974_2020_1774_MOESM9_ESM.xlsx]

## Sheet: age-down microglia gene list
gene_id
ENSMUSG00000021719
ENSMUSG00000029119
ENSMUSG00000035202
ENSMUSG00000031210
ENSMUSG00000030447
ENSMUSG00000024393
ENSMUSG00000028868
ENSMUSG00000045322
ENSMUSG00000020850
ENSMUSG00000035621
ENSMUSG00000006498
ENSMUSG00000041762
ENSMUSG00000029581
ENSMUSG00000079164
ENSMUSG00000024030
ENSMUSG00000027366
ENSMUSG00000027750
ENSMUSG00000019843
ENSMUSG00000028546
ENSMUSG00000003233
ENSMUSG00000030124
ENSMUSG00000052310
ENSMUSG00000031216
ENSMUSG00000039202
ENSMUSG00000006235
ENSMUSG00000000711
ENSMUSG00000029570
ENSMUSG00000046691
ENSMUSG00000067150
ENSMUSG00000042524
ENSMUSG00000001910
ENSMUSG00000107962
ENSMUSG00000041797
ENSMUSG00000026014
ENSMUSG00000029016
ENSMUSG00000034522
ENSMUSG00000026712
ENSMUSG00000079481
ENSMUSG00000075600
ENSMUSG00000025153
ENSMUSG00000032571

## Sheet: WT4movsWT2mo
ID	WT4mM	WT2mM	log2FoldChange	pvalue	padj	gene_name
ENSMUSG00000021719	179.094	438.509	-1.29053	1.38352e-11	8.22766e-09	Rgs7bp
ENSMUSG00000029119	675.528	1763.59	-1.38549	1.15123e-16	1.48336e-13	Man2b2
ENSMUSG00000035202	530.29	1161.37	-1.13151	2.41881e-10	1.03888e-07	Lars2
ENSMUSG00000031210	483.344	1424.08	-1.55974	3.31291e-18	5.69158e-15	Gpr165
ENSMUSG00000030447	11747.6	18025.9	-0.617769	8.32795e-07	0.000121478	Cyfip1
ENSMUSG00000024393	613.863	1044.59	-0.768184	3.21221e-05	0.00205544	Prrc2a
ENSMUSG00000028868	4891.36	8214.32	-0.747974	2.23432e-09	6.77393e-07	Wasf2
ENSMUSG00000045322	172.446	391.502	-1.18278	6.42938e-06	0.000598862	Tlr9
ENSMUSG00000020850	853.078	1871.7	-1.13387	1.60414e-17	2.48031e-14	Prpf8
ENSMUSG00000035621	199.137	407.049	-1.03017	5.58129e-06	0.000539362	Midn
ENSMUSG00000006498	1578.97	2625.52	-0.733918	3.35789e-08	7.31262e-06	Ptbp1
ENSMUSG00000041762	3485.96	4964.5	-0.510296	8.35068e-05	0.00429876	Gpr155
ENSMUSG00000029581	2153.15	3926.28	-0.866693	4.2431e-07	6.62694e-05	Fscn1
ENSMUSG00000079164	118.582	213.236	-0.84842	0.000122293	0.0054968	Tlr5
ENSMUSG00000024030	1757.18	3253.04	-0.888665	5.25501e-08	1.06278e-05	Abcg1
ENSMUSG00000027366	2978.7	4819.99	-0.694596	1.17392e-06	0.000159407	Sppl2a
ENSMUSG00000027750	60.2276	167.059	-1.47804	1.8079e-05	0.00139073	Postn
ENSMUSG00000019843	99.6627	194.769	-0.964581	0.000694254	0.0195174	Fyn
ENSMUSG00000028546	57.938	126.457	-1.12454	0.0003381	0.0118007	Elavl4
ENSMUSG00000003233	179.15	339.29	-0.918349	1.07923e-06	0.000148992	Dvl3
ENSMUSG00000030124	782.593	1385.83	-0.82456	0.000108821	0.00521801	Lag3
ENSMUSG00000052310	128.003	223.048	-0.802703	0.000280325	0.0105204	Slc39a1
ENSMUSG00000031216	374.153	549.555	-0.555277	0.000245388	0.00962993	Stard8
ENSMUSG00000039202	132.371	246.839	-0.901207	0.000153052	0.00658345	Abhd2
ENSMUSG00000006235	10.8129	37.9587	-1.82045	0.00172904	0.0365224	Epor
ENSMUSG00000000711	490.184	855.384	-0.804286	1.05829e-06	0.000147417	Rab5b
ENSMUSG00000029570	392.98	591.326	-0.590279	0.00231993	0.0448945	Lfng
ENSMUSG00000046691	131.238	252.049	-0.941515	3.82225e-05	0.00236399	Chtf8
ENSMUSG00000067150	230.598	373.778	-0.696527	4.56178e-05	0.00270246	Xpo5
ENSMUSG00000042524	413.97	715.41	-0.788758	6.86201e-06	0.00063155	Sun2
ENSMUSG00000001910	160.099	289.93	-0.856789	3.73036e-06	0.000397785	Nacc1
ENSMUSG00000107962	35.3889	89.068	-1.33232	0.000609987	0.0178292	Gm43980
ENSMUSG00000041797	4310.37	6332.02	-0.555006	8.862e-06	0.000792048	Abca9
ENSMUSG00000026014	51.5134	116.857	-1.17765	0.00197048	0.0399313	Raph1
ENSMUSG00000029016	267.463	405.038	-0.597918	0.00077559	0.0213764	Clcn6
ENSMUSG00000034522	103.03	183.871	-0.834208	0.000518766	0.0159784	Zfp395
ENSMUSG00000026712	65.098	319.568	-2.29492	0.00089275	0.0239232	Mrc1
ENSMUSG00000079481	323.434	496.078	-0.618164	0.000109185	0.00521801	Nhsl2
ENSMUSG00000075600	117.33	220.686	-0.911827	0.00011033	0.00522887	Zc3h3
ENSMUSG00000025153	120.28	212.522	-0.826088	0.00115808	0.0285587	Fasn
ENSMUSG00000032571	72.363	26.2255	1.46379	0.000299604	0.0110297	Cdc20

## Sheet: WT6movsWT2mo
ID	WT6mM	WT2mM	log2FoldChange	pvalue	padj	gene_name
ENSMUSG00000021719	43.0814	445.386	-3.36503	1.92736e-39	9.04463e-37	Rgs7bp
ENSMUSG00000029119	525.85	1789.02	-1.76614	1.05447e-57	1.64946e-54	Man2b2
ENSMUSG00000035202	417.254	1179.19	-1.49811	3.83773e-17	1.78312e-15	Lars2
ENSMUSG00000031210	640.296	1441.66	-1.17136	1.86169e-15	6.93368e-14	Gpr165
ENSMUSG00000030447	12783.2	18283	-0.516272	3.07437e-09	4.01594e-08	Cyfip1
ENSMUSG00000024393	153.24	1060.72	-2.79057	2.13152e-65	6.66845e-62	Prrc2a
ENSMUSG00000028868	3994.65	8334.39	-1.06095	1.51167e-20	1.13958e-18	Wasf2
ENSMUSG00000045322	74.9531	398.374	-2.40982	2.97192e-18	1.63117e-16	Tlr9
ENSMUSG00000020850	577.253	1899.8	-1.71834	2.51086e-44	1.62522e-41	Prpf8
ENSMUSG00000035621	73.1607	413.958	-2.49962	2.6732e-23	2.83496e-21	Midn
ENSMUSG00000006498	1519.38	2662.94	-0.809349	5.88367e-13	1.48046e-11	Ptbp1
ENSMUSG00000041762	3311.93	5031.46	-0.603365	4.32684e-10	6.72344e-09	Gpr155
ENSMUSG00000029581	2174.78	3991.76	-0.875986	9.67778e-08	9.40277e-07	Fscn1
ENSMUSG00000079164	131.505	216.1	-0.716445	0.000194866	0.000921832	Tlr5
ENSMUSG00000024030	1369.17	3303.57	-1.27055	5.13862e-25	6.84092e-23	Abcg1
ENSMUSG00000027366	3016.41	4891.88	-0.697494	9.84696e-13	2.36971e-11	Sppl2a
ENSMUSG00000027750	107.23	169.867	-0.662338	0.00858382	0.0245883	Postn
ENSMUSG00000019843	54.096	198.146	-1.87154	5.62e-10	8.51437e-09	Fyn
ENSMUSG00000028546	47.4107	128.617	-1.43649	2.69763e-05	0.000157258	Elavl4
ENSMUSG00000003233	107.957	344.193	-1.67116	2.9256e-19	1.80232e-17	Dvl3
ENSMUSG00000030124	491.57	1399.84	-1.50995	4.88694e-13	1.25114e-11	Lag3
ENSMUSG00000052310	71.8448	226.43	-1.65543	2.19041e-12	5.03257e-11	Slc39a1
ENSMUSG00000031216	281.608	557.78	-0.98568	1.274e-09	1.79133e-08	Stard8
ENSMUSG00000039202	80.7051	250.707	-1.63534	1.69005e-10	2.82997e-09	Abhd2
ENSMUSG00000006235	5.67439	38.6466	-2.76485	6.07652e-06	4.06495e-05	Epor
ENSMUSG00000000711	423.419	868.962	-1.03693	3.06997e-11	5.91041e-10	Rab5b
ENSMUSG00000029570	386.356	600.843	-0.636512	0.000381522	0.0016547	Lfng
ENSMUSG00000046691	142.501	256.128	-0.844487	0.000101394	0.000517331	Chtf8
ENSMUSG00000067150	198.778	379.451	-0.932384	7.75678e-09	9.26814e-08	Xpo5
ENSMUSG00000042524	241.594	726.75	-1.58838	3.12498e-20	2.20523e-18	Sun2
ENSMUSG00000001910	164.951	294.289	-0.833909	8.78156e-06	5.68017e-05	Nacc1
ENSMUSG00000107962	6.27987	90.6956	-3.84224	5.55517e-13	1.40345e-11	Gm43980
ENSMUSG00000041797	3723.53	6418.47	-0.785582	3.73736e-15	1.33627e-13	Abca9
ENSMUSG00000026014	15.7292	118.993	-2.91952	6.99401e-13	1.73199e-11	Raph1
ENSMUSG00000029016	154.977	410.906	-1.40766	6.19827e-15	2.15459e-13	Clcn6
ENSMUSG00000034522	124.298	186.759	-0.586967	0.0133945	0.0359697	Zfp395
ENSMUSG00000026712	66.0597	326.226	-2.30386	0.000977298	0.00380378	Mrc1
ENSMUSG00000079481	257.284	502.797	-0.967491	1.31626e-09	1.83906e-08	Nhsl2
ENSMUSG00000075600	90.4345	224.298	-1.30898	4.46499e-08	4.63564e-07	Zc3h3
ENSMUSG00000025153	99.0745	215.528	-1.12048	1.56953e-07	1.46357e-06	Fasn
ENSMUSG00000032571	220.752	455.381	-1.04414	6.3968e-12	1.36759e-10	Pik3r4

## Sheet: WT9movsWT2mo
ID	WT9mM	WT2mM	log2FoldChange	pvalue	padj	gene_name
ENSMUSG00000021719	97.6439	475.522	-2.27984	6.77864e-19	5.14784e-16	Rgs7bp
ENSMUSG00000029119	874.341	1912.26	-1.12837	2.15839e-18	1.48302e-15	Man2b2
ENSMUSG00000035202	711.383	1259.4	-0.823311	0.000126858	0.0042968	Lars2
ENSMUSG00000031210	410.007	1543.84	-1.91256	7.40855e-26	1.72952e-22	Gpr165
ENSMUSG00000030447	12742.4	19545	-0.617154	9.02575e-09	1.27679e-06	Cyfip1
ENSMUSG00000024393	729.659	1132.75	-0.633944	0.000112911	0.00393524	Prrc2a
ENSMUSG00000028868	6179.2	8907.02	-0.527454	0.000148306	0.00486342	Wasf2
ENSMUSG00000045322	258.858	424.625	-0.712942	0.00339361	0.0463697	Tlr9
ENSMUSG00000020850	1255.9	2029.6	-0.692293	6.31348e-08	7.5287e-06	Prpf8
ENSMUSG00000035621	255.248	441.463	-0.789669	0.00134155	0.024291	Midn
ENSMUSG00000006498	1892.33	2846.81	-0.589112	8.63017e-08	9.5057e-06	Ptbp1
ENSMUSG00000041762	3568.15	5382.52	-0.59304	5.56612e-07	5.05117e-05	Gpr155
ENSMUSG00000029581	2335.04	4258.08	-0.866627	4.91469e-06	0.000311027	Fscn1
ENSMUSG00000079164	147.591	231.192	-0.646476	0.00150743	0.0261427	Tlr5
ENSMUSG00000024030	2450.88	3527.61	-0.525216	6.35481e-05	0.00248492	Abcg1
ENSMUSG00000027366	3385.46	5226.52	-0.626445	4.59324e-08	5.52298e-06	Sppl2a
ENSMUSG00000027750	96.4693	181.179	-0.910066	0.000502987	0.0120358	Postn
ENSMUSG00000019843	75.5746	211.244	-1.48226	1.91163e-07	1.94246e-05	Fyn
ENSMUSG00000028546	62.4474	137.147	-1.13367	0.000107089	0.00379655	Elavl4
ENSMUSG00000003233	243.118	367.894	-0.595633	0.00109545	0.0210189	Dvl3
ENSMUSG00000030124	784.867	1502.09	-0.936932	1.06286e-05	0.000580907	Lag3
ENSMUSG00000052310	131.601	241.869	-0.87645	0.000129216	0.00434607	Slc39a1
ENSMUSG00000031216	286.167	595.908	-1.0586	4.0041e-11	8.02432e-09	Stard8
ENSMUSG00000039202	150.648	267.679	-0.827219	0.000348826	0.00935542	Abhd2
ENSMUSG00000006235	8.53197	41.1723	-2.27186	3.35732e-05	0.00143747	Epor
ENSMUSG00000000711	570.964	927.6	-0.699376	1.46872e-05	0.000751496	Rab5b
ENSMUSG00000029570	394.409	641.268	-0.700261	0.000100657	0.0036129	Lfng
ENSMUSG00000046691	126.057	273.34	-1.11437	6.07571e-07	5.4115e-05	Chtf8
ENSMUSG00000067150	249.242	405.31	-0.700541	3.10408e-05	0.00135769	Xpo5
ENSMUSG00000042524	488.878	775.819	-0.665971	5.82301e-05	0.00230193	Sun2
ENSMUSG00000001910	155.274	314.387	-1.01659	3.16568e-08	3.90407e-06	Nacc1
ENSMUSG00000107962	37.741	96.6086	-1.35194	0.000227408	0.00679353	Gm43980
ENSMUSG00000041797	4511.86	6865.28	-0.605492	1.76589e-06	0.000132708	Abca9
ENSMUSG00000026014	59.5836	126.747	-1.08901	0.000758289	0.0162818	Raph1
ENSMUSG00000029016	247.469	439.177	-0.826614	4.3657e-06	0.000282478	Clcn6
ENSMUSG00000034522	124.78	199.395	-0.67449	0.00335833	0.046077	Zfp395
ENSMUSG00000026712	45.8576	346.678	-2.91825	2.67514e-05	0.00121002	Mrc1
ENSMUSG00000079481	369.062	537.857	-0.543606	0.000583915	0.0134375	Nhsl2
ENSMUSG00000075600	144.173	239.331	-0.728621	0.0016335	0.0278585	Zc3h3
ENSMUSG00000025153	130.336	230.433	-0.821426	2.95788e-05	0.00131321	Fasn
ENSMUSG00000032571	303.993	486.912	-0.679211	1.39686e-05	0.000722412	Pik3r4

## Sheet: WT12movsWT2mo
ID	WT12mM	WT2mM	log2FoldChange	pvalue	padj	gene_name
ENSMUSG00000021719	21.8639	473.022	-4.44121	1.572e-49	5.88126e-46	Rgs7bp
ENSMUSG00000029119	521.155	1901.98	-1.868	8.65673e-39	2.15913e-35	Man2b2
ENSMUSG00000035202	349.696	1252.87	-1.84115	2.1791e-17	1.30441e-14	Lars2
ENSMUSG00000031210	373.281	1535.07	-2.04114	8.9366e-15	3.7149e-12	Gpr165
ENSMUSG00000030447	9951.85	19438.5	-0.965926	2.03237e-12	6.47117e-10	Cyfip1
ENSMUSG00000024393	455.617	1126.83	-1.30683	3.94289e-11	9.51699e-09	Prrc2a
ENSMUSG00000028868	4450.67	8859.73	-0.993264	3.5746e-10	7.32793e-08	Wasf2
ENSMUSG00000045322	108.741	422.534	-1.95793	5.01125e-10	9.86755e-08	Tlr9
ENSMUSG00000020850	966.991	2018.86	-1.06226	1.38747e-09	2.47184e-07	Prpf8
ENSMUSG00000035621	133.902	439.247	-1.7125	1.42345e-09	2.50611e-07	Midn
ENSMUSG00000006498	1414.38	2831.42	-1.00169	1.48089e-09	2.57693e-07	Ptbp1
ENSMUSG00000041762	2791.69	5352.75	-0.939342	4.4184e-09	6.56987e-07	Gpr155
ENSMUSG00000029581	1865.14	4236.34	-1.18348	4.65527e-09	6.57227e-07	Fscn1
ENSMUSG00000079164	88.864	229.92	-1.37226	1.73487e-08	2.0605e-06	Tlr5
ENSMUSG00000024030	1614.66	3509.12	-1.12011	3.47148e-08	3.6585e-06	Abcg1
ENSMUSG00000027366	2687.19	5198.68	-0.952213	1.37864e-07	1.20451e-05	Sppl2a
ENSMUSG00000027750	54.767	180.259	-1.71651	1.65683e-07	1.4185e-05	Postn
ENSMUSG00000019843	50.6576	210.2	-2.04874	1.83742e-07	1.5535e-05	Fyn
ENSMUSG00000028546	34.5766	136.447	-1.98444	5.29202e-07	4.02006e-05	Elavl4
ENSMUSG00000003233	174.125	365.923	-1.0725	7.09078e-07	5.25314e-05	Dvl3
ENSMUSG00000030124	614.982	1493.17	-1.28009	1.29688e-06	8.67879e-05	Lag3
ENSMUSG00000052310	101.645	240.6	-1.24391	2.02168e-06	0.000122985	Slc39a1
ENSMUSG00000031216	336.609	592.735	-0.816254	2.0966e-06	0.000126514	Stard8
ENSMUSG00000039202	111.068	266.293	-1.26247	3.84962e-06	0.000216235	Abhd2
ENSMUSG00000006235	0.891301	40.9728	-5.47745	3.96686e-06	0.000221507	Epor
ENSMUSG00000000711	493.487	922.746	-0.90332	6.09679e-06	0.00030617	Rab5b
ENSMUSG00000029570	318.937	637.964	-0.999268	6.70727e-06	0.00033068	Lfng
ENSMUSG00000046691	117.375	271.938	-1.21253	8.11098e-06	0.000382905	Chtf8
ENSMUSG00000067150	216.962	403.152	-0.894989	3.27295e-05	0.00125389	Xpo5
ENSMUSG00000042524	437.336	771.809	-0.819071	5.19987e-05	0.00183096	Sun2
ENSMUSG00000001910	177.561	312.715	-0.8157	9.35018e-05	0.00288506	Nacc1
ENSMUSG00000107962	27.4873	96.1367	-1.80222	0.000119608	0.00350589	Gm43980
ENSMUSG00000041797	4627.47	6827.37	-0.561225	0.000131794	0.00380019	Abca9
ENSMUSG00000026014	40.2716	126.115	-1.64359	0.000134169	0.0038243	Raph1
ENSMUSG00000029016	259.54	436.782	-0.750714	0.000152208	0.00424462	Clcn6
ENSMUSG00000034522	94.3173	198.365	-1.07052	0.000191518	0.00514554	Zfp395
ENSMUSG00000026712	48.0142	345.001	-2.845	0.00107865	0.0185539	Mrc1
ENSMUSG00000079481	347.669	534.908	-0.622426	0.00110572	0.0188893	Nhsl2
ENSMUSG00000075600	131.772	238.107	-0.852964	0.00153826	0.0241554	Zc3h3
ENSMUSG00000025153	123.264	229.187	-0.897028	0.00155424	0.0243298	Fasn
ENSMUSG00000032571	320.419	484.251	-0.597009	0.00360518	0.0437563	Pik3r4
