# Supplementary material for: Transcriptomic profiling of microglia and astrocytes throughout aging
Source: J Neuroinflammation. 2020 Apr 1;17:97. doi: 10.1186/s12974-020-01774-9 (PMC7115095; doi:10.1186/s12974-020-01774-9)
Supplement: Supplementary file 10 — Additional file 10. STEM analysis of 5 time points WT microglia and astrocytes and the FPKM expression of genes. [file 12974_2020_1774_MOESM10_ESM.xlsx]

## Sheet: STEM_up_m
gene_id	gene_name	WT2mM	WT4mM	WT6mM	WT9mM	WT12mM
ENSMUSG00000021250	FOS	401.631	515.622	872.74	886.623	1225.1
ENSMUSG00000024190	DUSP1	128.978	165.152	418.573	341.821	495.957
ENSMUSG00000024097	SRSF7	95.1885	103.278	116.305	112.223	133.985
ENSMUSG00000038612	MCL1	93.8529	105.385	116.102	124.45	126.5
ENSMUSG00000020811	WSCD1	1.21152	2.46129	2.73562	3.42278	3.69178
ENSMUSG00000023067	CDKN1A	29.0078	39.1869	48.9848	46.0395	73.4361
ENSMUSG00000026547	TAGLN2	19.6833	23.3945	30.6386	34.0472	35.6483
ENSMUSG00000086841	2410006H16RIK	38.7218	57.4178	55.8357	60.0014	77.649
ENSMUSG00000011148	ADSSL1	3.77619	3.41273	5.8515	6.42751	7.19341
ENSMUSG00000022546	GPT	1.34674	1.88229	2.05885	2.03157	2.42035
ENSMUSG00000089929	BCL2A1B	50.5018	49.4544	59.382	71.3034	73.9856
ENSMUSG00000047238	MAGEH1	1.49675	2.52984	2.20274	7.53525	9.60068
ENSMUSG00000113061	AL607105.1	3.14658	4.5391	12.6941	49.3808	68.2065
ENSMUSG00000026034	CLK1	27.7513	34.565	37.4026	37.1618	40.8104
ENSMUSG00000022884	EIF4A2	25.4805	26.4434	25.844	28.7683	30.7289
ENSMUSG00000065767	GM23849	19.6316	25.7698	73.1856	60.7662	83.3865
ENSMUSG00000035356	NFKBIZ	23.5487	27.0672	45.151	65.9371	69.0253
ENSMUSG00000028277	UBE2J1	19.5578	24.3468	27.367	27.776	34.6893
ENSMUSG00000036427	GPI1	8.95463	8.55663	9.82887	9.91672	11.0068
ENSMUSG00000020385	CLK4	15.1814	17.2532	18.5403	20.3409	22.0927
ENSMUSG00000028680	PLK3	17.1027	18.9116	26.8506	24.5515	30.8508
ENSMUSG00000018449	RPAIN	15.7003	18.278	20.9391	23.1324	23.7333
ENSMUSG00000076431	SOX4	28.6873	32.6144	33.1137	33.901	35.9948
ENSMUSG00000001911	NFIX	4.76661	5.52779	5.9531	6.0698	6.64164
ENSMUSG00000114784	CT009713.9	19.4118	31.8423	31.4958	37.4912	41.9711
ENSMUSG00000010110	STX5A	16.4942	17.4825	16.688	18.4084	20.1749
ENSMUSG00000024096	RALBP1	11.8297	13.1721	14.017	13.9425	15.4275
ENSMUSG00000032405	PIAS1	17.9855	17.524	18.8906	19.778	20.7596
ENSMUSG00000030720	CLN3	15.9067	17.2539	18.2886	18.7125	21.4917
ENSMUSG00000084230	GM14388	9.69369	10.6331	10.6888	11.712	11.9358
ENSMUSG00000004626	STXBP2	17.8172	18.7437	21.3071	21.5404	23.81
ENSMUSG00000023905	TNFRSF12A	10.5854	12.8429	13.5721	14.0683	16.4017
ENSMUSG00000079293	CLEC7A	2.257	2.48898	6.22823	5.5781	7.29573
ENSMUSG00000093622	GM20703	15.1571	22.2006	25.0407	27.3964	28.5251
ENSMUSG00000020424	GATSL3	12.8022	13.9254	16.9035	16.8125	18.2433
ENSMUSG00000025470	ZFP511	10.8577	12.1835	11.071	13.3536	15.0012
ENSMUSG00000032519	SLC25A38	8.89581	10.5985	10.9821	12.195	12.3396
ENSMUSG00000040472	RABGGTA	12.9615	13.9711	14.4223	14.392	16.9083
ENSMUSG00000033589	REEP4	16.5782	16.117	19.6386	19.2866	21.7876
ENSMUSG00000014873	SURF2	12.1861	14.1476	13.7681	15.724	16.6394
ENSMUSG00000032239	RP9	9.57566	11.0379	12.6394	12.3559	13.5973
ENSMUSG00000038671	ARFRP1	10.9955	13.2751	12.8981	14.2742	14.5396
ENSMUSG00000045502	HCAR2	6.40115	10.9867	22.3123	26.9605	27.5855
ENSMUSG00000025875	TSPAN17	0.347921	0.972044	0.97368	1.54282	1.75211
ENSMUSG00000004567	MCOLN1	8.39586	9.8978	9.35978	10.7253	11.5118
ENSMUSG00000040482	DXO	9.85169	11.6104	10.7915	12.1699	14.6607
ENSMUSG00000024312	WDR46	9.56422	9.02382	12.5691	12.3492	16.1133
ENSMUSG00000069135	FGFR1OP	11.9204	14.2985	13.9263	18.7594	19.3837
ENSMUSG00000071379	HPCAL1	6.64498	6.20502	8.93508	8.9343	10.9797
ENSMUSG00000058444	MAP2K5	8.87759	8.91891	9.68345	9.48699	10.0677
ENSMUSG00000022574	NAPRT	6.36605	6.65373	8.57081	7.83779	9.23368
ENSMUSG00000009214	MYMK	9.85222	15.0383	18.8224	21.3254	23.0316
ENSMUSG00000047407	TGIF1	11.2332	13.9136	19.1349	17.2364	21.2429
ENSMUSG00000043157	ARL11	10.7045	11.5227	16.3907	18.6741	18.297
ENSMUSG00000038000	ACD	7.32685	8.45695	7.55263	8.88225	10.1438
ENSMUSG00000058239	USF2	8.26665	10.1249	9.76771	10.8545	14.2298
ENSMUSG00000024286	CCNY	6.22475	6.8135	6.63486	8.14808	9.02524
ENSMUSG00000040658	DNPH1	1.91049	2.29562	2.54515	2.51728	3.24892
ENSMUSG00000026918	BRD3	5.39704	5.91405	5.88501	7.0029	7.76686
ENSMUSG00000021360	GCNT2	4.82154	8.2255	6.98969	11.8512	13.7014
ENSMUSG00000034266	BATF	8.12711	8.82575	13.4248	14.7238	15.0029
ENSMUSG00000002083	BBC3	8.15214	8.91914	10.4598	10.2325	12.791
ENSMUSG00000040913	FBXW4	9.09425	10.5888	10.645	11.682	13.7039
ENSMUSG00000019761	KRT10	0.474954	0.661012	0.784857	1.00872	1.57832
ENSMUSG00000043943	NAALAD2	3.58383	5.72091	7.58498	14.5902	16.9583
ENSMUSG00000033386	FRRS1	8.75354	10.049	9.7188	11.9907	13.7263
ENSMUSG00000033972	ZFP944	5.45502	5.47601	6.3211	6.77295	6.61728
ENSMUSG00000057409	ZFP53	4.75409	5.20313	4.85912	5.37764	5.86821
ENSMUSG00000026049	TEX30	4.16871	4.44151	5.45651	5.84391	7.63755
ENSMUSG00000028863	MEAF6	5.45224	5.52658	5.88632	6.38908	6.9029
ENSMUSG00000027304	RTF1	4.6491	5.8576	5.07114	6.37774	7.34048
ENSMUSG00000009772	NUAK2	6.73555	7.33745	8.67005	8.73137	11.319
ENSMUSG00000026303	MLPH	6.80749	7.99548	8.69764	12.3864	18.4393
ENSMUSG00000032598	NCKIPSD	5.7068	5.5689	6.31603	7.29979	8.36902
ENSMUSG00000028312	SMC2	3.65892	4.64892	4.18204	5.02216	5.56847
ENSMUSG00000029521	CHEK2	3.65691	6.61927	7.31946	7.31763	9.02687
ENSMUSG00000049482	CTU2	4.7289	5.28696	5.29938	5.34181	5.97139
ENSMUSG00000063698	SFXN4	2.91015	3.35695	4.15528	4.72429	4.42052
ENSMUSG00000033538	CASP4	6.31039	7.258	8.17748	10.1343	10.8461
ENSMUSG00000038352	ARL5C	4.55956	3.80289	7.59507	9.1874	10.4795
ENSMUSG00000068036	AFDN	0.256664	0.663796	0.667298	1.59755	2.52468
ENSMUSG00000027669	GNB4	1.40411	1.40077	2.09636	2.45042	4.00092
ENSMUSG00000110277	GM45871	2.97069	3.90553	3.8242	4.05597	4.42991
ENSMUSG00000032515	CSRNP1	3.37134	3.43116	6.10738	5.34071	6.5533
ENSMUSG00000038508	GDF15	4.09879	3.74184	5.43227	8.39482	11.3722
ENSMUSG00000103374	GM37239	1.1234	3.53693	8.8014	12.1404	12.2979
ENSMUSG00000032376	USP3	3.84468	4.12319	4.49264	4.43412	4.84639
ENSMUSG00000025795	RASSF3	1.80106	2.03705	2.46752	3.05991	3.75536
ENSMUSG00000001120	PCBP3	0.335747	0.874492	1.09734	1.53461	1.69852
ENSMUSG00000047959	KCNA3	1.80791	2.97842	2.89278	6.06016	6.41112
ENSMUSG00000020660	POMC	0.902452	1.5612	1.63507	1.80036	2.44078
ENSMUSG00000039934	GSAP	3.77065	4.40008	4.70136	5.67773	6.00271
ENSMUSG00000064702	GM24950	3.59708	3.93363	7.01476	6.42022	8.54906
ENSMUSG00000094392	GM3788	0.881425	2.01753	2.78633	2.45767	3.34229
ENSMUSG00000070972	DNAJC25	2.98182	3.37181	4.11351	4.02938	4.82768
ENSMUSG00000021281	TNFAIP2	2.40515	2.21864	4.11298	4.33141	5.84486
ENSMUSG00000037108	ZCWPW1	2.96954	3.30583	3.19044	3.90389	4.63827
ENSMUSG00000065676	SNORD42B	0.602199	0.917246	1.20009	1.39358	3.03841
ENSMUSG00000040612	ILDR2	0.135483	0.539849	0.997692	2.80957	4.85922
ENSMUSG00000048327	CKAP2L	1.36541	1.996	1.88453	2.46995	3.18899
ENSMUSG00000061577	ADGRG5	1.93698	2.82777	3.82927	4.12978	5.00875
ENSMUSG00000053175	BCL3	1.17617	1.48934	2.04625	1.81637	2.42467
ENSMUSG00000028362	TNFSF8	0.598597	0.485265	3.21091	3.73814	7.94515
ENSMUSG00000071708	SMS	1.43652	2.07077	2.09423	2.14878	2.65682
ENSMUSG00000098280	MIR7687	0.99126	1.07271	3.23162	3.81479	4.0204
ENSMUSG00000052087	RGS14	2.27687	2.2068	2.82983	3.22324	3.53935
ENSMUSG00000020264	SLC36A2	2.08718	2.41456	2.46382	3.83334	4.72305
ENSMUSG00000085501	GM11772	0.642218	0.849077	1.16747	2.3329	2.29013
ENSMUSG00000086109	GM13391	0.594865	0.815127	0.796576	1.49527	2.37263
ENSMUSG00000048728	ZFP454	0.363187	0.540454	0.900592	0.962054	1.61514
ENSMUSG00000041552	PTCHD1	0.802946	0.834866	1.64701	1.68675	2.37855
ENSMUSG00000112539	AC124413.3	1.83371	2.2103	1.84572	2.54414	3.56805
ENSMUSG00000051517	ARHGEF39	1.16438	1.60643	1.9279	2.28584	3.22129
ENSMUSG00000064602	SNORA41	0.746386	1.20152	0.628043	2.37834	3.64065
ENSMUSG00000100029	D7ERTD128E	0.643622	0.701517	1.82877	1.8057	3.35939
ENSMUSG00000030577	CD22	0.423002	0.61672	1.06223	1.2857	2.34978
ENSMUSG00000089015	GM24996	0.590751	1.36076	0.836426	2.42766	3.52482
ENSMUSG00000064441	SNORD37	0	0.923567	0.333922	1.72773	2.86932
ENSMUSG00000077212	SNORD69	0	0.51728	0.518135	0.698051	1.35843
ENSMUSG00000104361	GM38080	0.0775219	0.471463	0.0749248	1.1103	2.65526
ENSMUSG00000065528	MIR320	0	0.240278	0.260622	0.436993	1.26897
ENSMUSG00000090881	GM6904	0.219293	0.572383	0.470698	0.820799	1.29348
ENSMUSG00000105501	5330426L24RIK	0.278202	0.508795	0.298816	1.05952	1.60291

## Sheet: STEM_down_m
gene_id	gene_name	WT2mM	WT4mM	WT6mM	WT9mM	WT12mM
ENSMUSG00000031425	PLP1	14.3126	12.3567	8.96878	9.81038	8.03973
ENSMUSG00000018593	SPARC	4117.68	3487.31	3688.82	2503.83	2020.05
ENSMUSG00000024621	CSF1R	3068.67	2412.57	2140.68	1705.74	1615.29
ENSMUSG00000048163	SELPLG	2118.8	2034.21	1969.3	1481.68	1399.16
ENSMUSG00000052336	CX3CR1	2507.31	1928.47	1854.09	1523.84	1194.96
ENSMUSG00000037902	SIRPA	404.999	361.793	382.572	310.396	293.271
ENSMUSG00000018008	CYTH4	426.952	370.151	375.191	323.11	304.921
ENSMUSG00000046805	MPEG1	234.95	166.353	188.114	132.829	103.292
ENSMUSG00000024663	RAB3IL1	208.142	181.33	193.801	159.967	140.124
ENSMUSG00000021556	GOLM1	198.953	176.262	198.256	139.155	108.489
ENSMUSG00000015950	NCF1	163.609	158.827	159.542	153.802	137.395
ENSMUSG00000071042	RASGRP3	95.2704	84.2432	74.6923	77.4925	68.6176
ENSMUSG00000026365	CFH	107.282	89.6795	93.513	85.5282	73.147
ENSMUSG00000033335	DNM2	49.8894	45.0495	44.282	41.3182	38.8787
ENSMUSG00000040722	SCAMP5	30.9525	30.6133	29.0137	25.3167	23.0243
ENSMUSG00000027333	SMOX	40.9111	35.4859	30.975	33.2366	23.2121
ENSMUSG00000047368	ABHD17B	8.20582	7.35387	7.31736	7.48148	6.34591
ENSMUSG00000041762	GPR155	46.1456	33.0154	31.0223	31.1934	24.1771
ENSMUSG00000021262	EVL	56.7555	51.4382	53.4481	51.2484	45.7369
ENSMUSG00000039953	CLSTN1	22.0515	20.2297	19.175	17.2666	16.9789
ENSMUSG00000039630	HNRNPU	23.9216	22.4777	22.6709	20.8067	20.838
ENSMUSG00000025017	PIK3AP1	55.0715	48.569	45.4415	42.4254	41.852
ENSMUSG00000006134	CRKL	24.9395	22.1868	17.4489	20.0035	15.9442
ENSMUSG00000017721	PIGT	21.6096	20.2774	19.7878	15.8264	13.1223
ENSMUSG00000015165	HNRNPL	22.0177	18.3084	16.8877	15.8307	14.6637
ENSMUSG00000028041	ADAM15	31.5202	29.368	26.7247	25.5458	25.5875
ENSMUSG00000036943	RAB8B	30.9427	27.6138	30.2597	26.4197	23.1646
ENSMUSG00000048897	ZFP710	37.8775	35.1062	33.63	31.7992	25.3147
ENSMUSG00000031378	ABCD1	31.0657	28.6767	29.8236	26.8434	24.1501
ENSMUSG00000044583	TLR7	31.8366	30.2887	30.8665	27.3866	27.5039
ENSMUSG00000067547	GM7666	16.8559	15.7086	10.9802	11.6328	8.17402
ENSMUSG00000001211	AGPAT3	11.3603	11.3584	10.9075	8.89778	8.35915
ENSMUSG00000027452	ACSS1	20.146	20.6661	17.0001	17.0119	14.0234
ENSMUSG00000026814	ENG	16.1285	11.7865	11.2134	10.2932	8.34631
ENSMUSG00000041891	LMAN1	20.5915	18.7243	20.6434	17.0102	13.9159
ENSMUSG00000066324	IMPAD1	5.52937	5.12322	4.45951	4.48047	2.73327
ENSMUSG00000024098	TWSG1	4.50906	3.83432	3.98819	2.86648	1.99545
ENSMUSG00000024319	VPS52	13.1395	10.753	9.72123	9.76127	8.89229
ENSMUSG00000029571	TMEM106B	9.18956	8.4418	8.05333	7.76439	7.40167
ENSMUSG00000002603	TGFB1	28.8002	23.9466	23.1046	19.6517	19.4579
ENSMUSG00000039982	DTX4	25.1216	24.238	21.2199	19.8845	18.7145
ENSMUSG00000029570	LFNG	14.6841	9.92572	9.65283	9.19845	7.37918
ENSMUSG00000060090	RP2	23.8995	22.6996	21.4719	19.0677	19.5035
ENSMUSG00000043252	TMEM64	22.2461	18.8613	18.9418	17.6064	15.9292
ENSMUSG00000024339	TAP2	20.835	17.6245	16.8567	16.1244	15.7175
ENSMUSG00000003345	CSNK1G2	11.5049	11.0103	11.3176	10.3645	9.48721
ENSMUSG00000037972	SNN	19.4104	17.8839	18.9819	16.2008	13.6965
ENSMUSG00000025877	HK3	24.9185	21.2089	20.7118	20.5062	19.1065
ENSMUSG00000035064	EEF2K	19.2632	18.0255	16.708	17.4572	15.4705
ENSMUSG00000027351	SPRED1	10.2567	8.46039	8.0191	7.60719	6.6618
ENSMUSG00000027459	FAM110A	19.3143	19.7519	18.1452	15.4344	10.9725
ENSMUSG00000027200	SEMA6D	2.05903	1.6223	0.764633	1.01766	0.378021
ENSMUSG00000050138	KCNK12	19.835	18.8982	19.1615	17.6069	16.1295
ENSMUSG00000027339	RASSF2	11.0108	8.52372	7.80612	7.81787	7.13543
ENSMUSG00000078517	EMC1	5.34544	4.40228	4.73125	3.67773	3.56807
ENSMUSG00000037526	ATG14	9.05226	8.78587	8.87625	7.93648	7.92542
ENSMUSG00000034075	ZDHHC5	10.5932	8.86703	8.54923	8.60589	7.13535
ENSMUSG00000022414	TAB1	6.36412	5.39988	5.48624	5.43475	4.03371
ENSMUSG00000024978	GPAM	2.85666	2.19142	1.77203	1.78209	1.23215
ENSMUSG00000000340	DBT	6.03331	5.33006	5.52202	4.50778	4.44385
ENSMUSG00000031539	AP3M2	7.59476	6.65246	6.82725	6.70397	6.03612
ENSMUSG00000073448	GM10509	7.24841	6.14687	6.34243	4.67238	5.04636
ENSMUSG00000026615	EPRS	5.46579	5.50179	5.05695	4.5736	4.12799
ENSMUSG00000040520	MANEA	5.94144	5.58139	4.72939	4.89941	4.3459
ENSMUSG00000035778	GGTA1	11.0161	11.2709	9.27739	9.20643	8.09726
ENSMUSG00000063320	1190007I07RIK	6.55999	6.42277	5.97746	5.35359	4.39591
ENSMUSG00000021902	PHF7	8.03047	7.2559	7.74483	6.75273	5.99073
ENSMUSG00000029028	LRRC47	5.50604	4.83814	4.97507	3.89279	4.02338
ENSMUSG00000032422	SNX14	5.86471	5.57869	5.83078	5.03663	4.84622
ENSMUSG00000010755	CARS	6.80596	6.67206	6.38536	6.23327	5.80105
ENSMUSG00000069565	DAZAP1	5.58456	5.33837	4.73164	4.52172	4.4963
ENSMUSG00000039804	NCOA5	5.45283	4.7817	4.52087	4.2759	4.34885
ENSMUSG00000051950	B3GLCT	7.73504	5.4913	5.98701	5.50258	2.88454
ENSMUSG00000020868	XYLT2	4.56049	4.27361	4.28786	3.62364	2.85637
ENSMUSG00000015112	SLC25A13	2.05457	1.78843	1.45101	1.18353	0.915185
ENSMUSG00000051498	TLR6	8.59094	6.75085	7.37634	6.77069	5.00746
ENSMUSG00000031979	COG2	4.79371	4.07233	3.8997	4.06178	3.47104
ENSMUSG00000085912	TRP53COR1	8.1169	8.36339	5.09524	5.89225	3.72382
ENSMUSG00000056459	ZBTB25	3.74417	3.34842	3.01386	3.06629	2.72116
ENSMUSG00000039354	SMARCAL1	4.15494	3.92151	3.83432	3.59831	3.13232
ENSMUSG00000028430	NOL6	4.19365	3.38843	3.44519	3.09866	2.90539
ENSMUSG00000039480	NT5DC1	5.09369	5.08454	4.2428	4.35515	3.79543
ENSMUSG00000090035	GALNT4	6.76446	4.97862	5.06393	4.6548	3.39605
ENSMUSG00000046794	PPP1R3B	5.8358	5.42978	4.95109	5.1298	4.1202
ENSMUSG00000072618	GM10384	6.16887	5.82483	5.92214	5.69009	5.13239
ENSMUSG00000038527	C1RL	6.33888	5.29615	5.71783	4.83102	4.07732
ENSMUSG00000001761	SMO	2.73442	2.34988	1.67746	1.77169	1.40579
ENSMUSG00000041075	FZD7	3.39284	2.37539	1.67831	2.01342	1.30187
ENSMUSG00000044813	SHB	4.40009	4.19007	3.88195	3.55963	2.65389
ENSMUSG00000021806	NID2	4.11022	3.65532	1.96661	2.5439	1.34207
ENSMUSG00000112449	SRP54A	2.17881	2.00116	2.24045	1.12564	0.767156
ENSMUSG00000110273	GM41231	2.65645	2.3412	1.90557	1.21824	0.950998
ENSMUSG00000085048	GM15537	4.69933	4.13768	3.82152	3.86276	2.94717
ENSMUSG00000095868	GM23136	2.2259	1.88782	0.633599	0.855353	0.262766
ENSMUSG00000058022	ADTRP	2.44095	1.86537	1.65472	1.76492	1.2506
ENSMUSG00000091370	5730435O14RIK	2.39996	1.70922	0.934588	1.03982	0.505073

## Sheet: STEM_up_a
gene_id	gene_name	WT2mA	WT4mA	WT6mA	WT9mA	WT12mA
ENSMUSG00000062591	TUBB4A	2547.2	2453.67	3179.92	3099.54	3535.19
ENSMUSG00000022548	APOD	1940.03	2180.43	2124.49	2442.43	3073.25
ENSMUSG00000015806	QDPR	1370.02	1529.81	1624.26	1748.17	2002.79
ENSMUSG00000027199	GATM	657.934	740.756	852.338	948.467	979.093
ENSMUSG00000021250	FOS	80.8131	133.906	128.361	148.847	214.52
ENSMUSG00000073982	RHOG	356.502	374.336	422.273	487.69	519.667
ENSMUSG00000022817	ITGB5	17.1425	25.3512	31.6114	31.3879	34.0577
ENSMUSG00000030701	PLEKHB1	420.995	434.081	572.647	567.999	664.941
ENSMUSG00000026628	ATF3	5.2345	6.7261	8.33872	8.2492	10.3092
ENSMUSG00000015837	SQSTM1	163.714	193.328	219.681	219.148	243.838
ENSMUSG00000067818	MYL9	183.99	246.001	242.274	292.709	344.565
ENSMUSG00000034341	WBP2	169.962	189.609	233.744	218.295	252.8
ENSMUSG00000022500	LITAF	162.317	176.34	189.601	200.908	237.11
ENSMUSG00000008035	MID1IP1	155.406	172.211	180.901	205.193	228.987
ENSMUSG00000064358	MT-CO3	91.2141	124.927	119.888	186.838	315.205
ENSMUSG00000038418	EGR1	23.8244	29.4805	30.3976	37.1258	37.331
ENSMUSG00000024663	RAB3IL1	2.06967	2.33333	3.13619	2.95872	3.46634
ENSMUSG00000030685	KCTD13	106.418	129.118	124.688	166.25	217.568
ENSMUSG00000041889	SHISA4	148.849	165.511	150.768	185.777	210.837
ENSMUSG00000020928	HIGD1B	80.4269	148.112	134.376	158.224	203.931
ENSMUSG00000026737	PIP4K2A	69.7087	77.1142	74.1603	85.6419	89.1246
ENSMUSG00000042406	ATF4	49.3544	53.2894	55.118	55.2786	65.4711
ENSMUSG00000080242	GM15487	10.8855	8.10399	41.1146	131.859	213.443
ENSMUSG00000015478	RNF5	72.7628	70.7139	92.508	95.4147	108.049
ENSMUSG00000096544	GM4617	57.8773	63.4011	92.6963	89.3165	115.868
ENSMUSG00000101249	GM29216	28.4458	67.5378	57.8362	92.3928	168.083
ENSMUSG00000040435	PPP1R15A	12.1847	13.273	14.183	14.0125	16.0334
ENSMUSG00000075702	SELENOM	53.0537	69.5162	103.058	96.0902	145.271
ENSMUSG00000008140	EMC10	59.0383	62.6429	68.631	67.5574	78.8593
ENSMUSG00000053113	SOCS3	3.15913	3.34249	4.5561	4.37173	5.79187
ENSMUSG00000001383	ZMAT2	33.9626	43.2869	53.3862	51.2831	56.3542
ENSMUSG00000023495	PCBP4	68.6748	66.3501	78.2104	82.3269	89.6026
ENSMUSG00000023143	NAGPA	12.0244	13.5495	14.7089	14.4807	14.9536
ENSMUSG00000020894	VAMP2	37.0171	49.5585	53.9694	59.0413	58.4387
ENSMUSG00000063253	SCOC	8.88583	15.1454	19.0955	21.3817	22.5643
ENSMUSG00000028969	CDK5	44.2166	44.2254	48.4558	49.3135	60.0177
ENSMUSG00000028756	PINK1	45.1108	51.1347	56.1378	54.7625	64.9153
ENSMUSG00000023971	RRP36	27.7542	28.8537	35.6005	32.9343	36.5224
ENSMUSG00000024767	OTUB1	29.5424	29.1358	34.6305	34.3929	38.5293
ENSMUSG00000113061	AL607105.1	3.30129	3.90421	6.26645	27.6339	62.4161
ENSMUSG00000026189	PECR	5.6285	7.16748	11.4692	11.6577	12.2984
ENSMUSG00000028967	ERRFI1	25.385	29.8267	27.717	30.6995	36.4391
ENSMUSG00000020402	VDAC1	31.015	32.0953	34.5103	36.6287	38.6766
ENSMUSG00000039278	PCSK1N	33.8343	49.274	52.8466	51.7012	83.4552
ENSMUSG00000029059	FAM213B	16.2869	19.1591	28.8364	25.6336	30.7227
ENSMUSG00000041120	NBL1	28.1125	39.4307	37.0498	42.1553	59.7215
ENSMUSG00000040280	NDUFA4L2	29.683	36.5522	35.5176	60.5191	63.3162
ENSMUSG00000001962	FAM50A	16.4207	16.7478	16.9302	18.8927	20.4367
ENSMUSG00000004071	CDIP1	33.4657	33.0789	38.0156	36.5898	39.6131
ENSMUSG00000040813	TEX264	27.6887	27.7232	29.454	30.1604	31.0683
ENSMUSG00000029598	PLBD2	15.035	18.5838	18.2731	20.0524	21.1057
ENSMUSG00000035027	MAP2K2	17.6193	18.4238	18.7903	20.4647	20.5811
ENSMUSG00000020224	LLPH	15.1907	18.5448	19.4718	19.3203	21.4949
ENSMUSG00000034839	LARP6	33.253	34.9492	34.7442	43.64	47.9007
ENSMUSG00000089665	FCOR	14.9926	26.4961	38.7179	35.2147	46.6401
ENSMUSG00000079045	PROX1OS	20.3249	22.4068	31.9959	39.8672	38.0564
ENSMUSG00000031029	EIF3F	14.3123	14.9936	15.8435	15.4843	16.8007
ENSMUSG00000029145	EIF2B4	14.5168	14.7363	15.6618	15.8562	16.736
ENSMUSG00000007038	NEU1	10.8886	11.6943	12.2194	12.8622	14.0411
ENSMUSG00000002342	TMEM161A	17.4579	21.1044	21.6728	22.2191	23.6077
ENSMUSG00000030720	CLN3	7.39545	7.67825	9.27837	10.5186	9.97405
ENSMUSG00000030282	CMAS	6.72273	6.74884	7.53667	7.72557	8.03854
ENSMUSG00000022620	ARSA	11.7795	13.4925	12.8067	14.3931	15.07
ENSMUSG00000009876	COX4I2	16.0377	23.2662	21.5794	27.8447	36.9988
ENSMUSG00000044211	GM7887	12.1967	13.8549	15.6936	17.1167	16.7023
ENSMUSG00000022856	TMEM41A	5.7996	5.65267	7.27193	6.84523	7.86087
ENSMUSG00000073478	D730003I15RIK	6.58215	9.16116	9.68881	9.78172	11.3525
ENSMUSG00000038793	LEFTY1	2.79823	4.25204	6.66415	8.97691	9.70692
ENSMUSG00000098544	MIR7211	2.43209	3.04046	2.75885	4.04849	5.36359
ENSMUSG00000099881	2810013P06RIK	11.2481	13.4679	13.4386	14.2204	15.2784
ENSMUSG00000040097	FLYWCH1	14.5317	15.4776	15.6738	16.966	20.7422
ENSMUSG00000029402	SNRNP35	7.50744	7.88665	9.08528	8.9426	9.27001
ENSMUSG00000025889	SNCA	9.71338	13.7081	16.4034	25.1367	28.37
ENSMUSG00000001964	EMD	7.74098	8.31052	8.66484	9.22459	10.4471
ENSMUSG00000026585	KIFAP3	12.0912	12.1933	12.5672	13.6206	15.4538
ENSMUSG00000029559	2210016L21RIK	9.09111	11.6647	15.0819	13.9418	15.6236
ENSMUSG00000038806	SDE2	7.76813	8.91403	9.11423	9.46482	9.66418
ENSMUSG00000030245	GOLT1B	6.20682	6.20954	6.63587	7.5377	7.81509
ENSMUSG00000054196	CTHRC1	12.4809	13.8769	18.2396	21.8696	20.9673
ENSMUSG00000031834	PIK3R2	9.20066	9.08841	10.113	10.7938	11.4513
ENSMUSG00000041199	RPUSD1	8.90121	10.2181	10.1493	10.4923	11.0094
ENSMUSG00000025147	MOB2	8.18485	8.44781	9.1112	8.92353	10.0309
ENSMUSG00000039849	PCIF1	7.8986	8.32454	8.30238	8.81315	9.05795
ENSMUSG00000097102	2310069G16RIK	9.08768	11.8788	18.3519	20.1359	21.5076
ENSMUSG00000073418	C4B	1.97703	3.8623	6.27312	12.695	25.5981
ENSMUSG00000107689	GM44386	5.85546	12.1112	17.4513	15.4936	18.4581
ENSMUSG00000044982	SFT2D3	7.73025	8.75551	8.5469	9.46822	10.5647
ENSMUSG00000029641	RASL11A	10.0472	12.034	13.5172	13.9282	14.6014
ENSMUSG00000032547	RYK	10.0484	10.5322	10.2222	10.9423	11.6854
ENSMUSG00000027349	FAM98B	6.51583	7.99456	7.58773	8.47535	9.61308
ENSMUSG00000090125	POU3F1	8.52245	10.4586	13.7468	15.559	17.5694
ENSMUSG00000060475	WTAP	3.72631	3.88719	4.71228	5.42738	5.15413
ENSMUSG00000041096	TSPYL2	7.16578	7.86182	7.92776	8.28074	8.40857
ENSMUSG00000049907	RASL11B	9.92245	10.3157	12.6626	16.5829	24.3113
ENSMUSG00000021091	SERPINA3N	4.10124	5.02813	9.95822	12.7781	18.0218
ENSMUSG00000079235	CCDC13	10.754	10.8866	11.9964	13.6241	13.4539
ENSMUSG00000087259	2610035D17RIK	9.70301	10.531	11.8747	12.2504	12.7001
ENSMUSG00000015354	PCOLCE2	5.35935	9.90675	10.8942	14.4153	14.6029
ENSMUSG00000074676	FOXS1	8.4095	11.5652	10.0878	13.9269	15.2933
ENSMUSG00000028910	MECR	5.32109	5.46578	5.87467	6.5458	6.48439
ENSMUSG00000038463	OLFML2B	2.85834	3.18653	3.41867	3.57795	3.92643
ENSMUSG00000055044	PDLIM1	7.6253	8.08453	12.2247	14.4996	14.6529
ENSMUSG00000005667	MTHFD2	5.30445	6.05096	6.05545	6.28693	6.9848
ENSMUSG00000040276	PACSIN1	5.85494	5.67145	9.37953	14.5306	18.6492
ENSMUSG00000027570	COL9A3	9.11479	9.6346	10.5117	10.3434	10.9822
ENSMUSG00000017734	DBNDD2	8.58472	8.34413	10.2983	11.4832	14.8128
ENSMUSG00000105891	A230001M10RIK	6.88968	8.62622	9.78046	11.0621	10.8102
ENSMUSG00000006021	KPTN	6.79976	7.07495	7.22106	7.55545	8.08734
ENSMUSG00000031671	SETD6	5.37408	6.66203	7.79285	7.94225	8.17109
ENSMUSG00000002847	PLA1A	5.51559	7.53219	6.48501	12.4343	14.1345
ENSMUSG00000035964	TMEM59L	2.66377	2.89822	7.1107	10.3051	12.6511
ENSMUSG00000089941	GM16168	8.27941	8.61307	8.814	9.522	10.3793
ENSMUSG00000030431	TMEM238	6.56488	7.71001	8.10905	9.25377	10.6905
ENSMUSG00000037640	ZFP60	5.01219	5.75195	5.31329	5.92547	6.54827
ENSMUSG00000097729	2310015A10RIK	4.13739	5.16371	7.23428	6.94195	7.58598
ENSMUSG00000041828	ABCA8A	2.20702	5.48722	6.35903	11.6608	12.4882
ENSMUSG00000029560	SNX8	3.02609	2.93203	3.2508	3.52223	4.2868
ENSMUSG00000068762	GSTM6	3.49115	6.65946	7.96844	8.99774	9.56822
ENSMUSG00000038352	ARL5C	0.603699	0.911247	1.02632	1.13945	1.67132
ENSMUSG00000078249	HMGA1-RS1	0.875556	1.1971	1.40909	2.9333	3.5763
ENSMUSG00000097055	GM4419	4.8297	6.03204	6.25523	6.80039	6.85746
ENSMUSG00000070522	GM6505	2.70517	3.16835	3.87362	3.54336	4.12676
ENSMUSG00000002108	NR1H3	4.3876	5.61414	5.1214	6.7504	7.82054
ENSMUSG00000042662	DUSP15	3.82428	5.32841	4.7222	6.57216	6.89467
ENSMUSG00000025104	HDGFL3	4.84296	5.26847	4.85773	5.7427	6.36988
ENSMUSG00000020810	CYGB	4.59713	4.9839	5.19517	7.34139	7.65074
ENSMUSG00000025727	A930017K11RIK	4.17755	4.68664	5.97322	6.78938	7.31531
ENSMUSG00000034544	RSRC1	2.38818	2.8013	3.65753	4.02679	3.98227
ENSMUSG00000087178	A230056P14RIK	3.82814	3.89183	4.05347	5.07003	5.60294
ENSMUSG00000038155	GSTP2	1.95668	3.1612	4.33924	4.2905	6.59914
ENSMUSG00000111110	AC163342.1	2.58641	3.36815	5.48191	6.67629	6.45214
ENSMUSG00000036578	FXYD7	2.22006	3.38624	4.77851	5.90571	6.19706
ENSMUSG00000076038	GM22774	0.16104	0.29669	0.584423	1.46395	1.70925
ENSMUSG00000057580	GM10012	1.91124	2.65263	3.90075	3.39217	5.45854
ENSMUSG00000097162	2310010J17RIK	2.24291	2.72264	3.14094	2.91355	3.72968
ENSMUSG00000113845	AC131762.1	1.96667	2.69758	3.08017	6.13011	10.2579
ENSMUSG00000046491	C1QTNF2	3.32874	4.08893	5.08165	6.02999	6.14171
ENSMUSG00000094281	GM8034	1.49494	2.17481	2.13917	2.53465	4.22787
ENSMUSG00000083364	LLPH-PS2	1.48165	1.5677	2.50867	2.2737	2.92696
ENSMUSG00000063458	LRMDA	0.565934	0.658647	1.29704	1.2698	1.73287
ENSMUSG00000092203	1110038B12RIK	1.33984	1.53708	1.62838	1.75761	2.35501
ENSMUSG00000032387	RBPMS2	3.01174	3.77307	4.19447	4.42266	4.66126
ENSMUSG00000066877	NCK2	3.73333	3.9076	3.93581	4.32361	4.89279
ENSMUSG00000109587	GM31105	2.62489	3.02237	3.54267	3.37462	4.16055
ENSMUSG00000104077	GM37027	1.25701	3.53397	2.81909	4.32048	5.95539
ENSMUSG00000044141	E130201H02RIK	1.88531	2.30497	3.81102	3.56052	3.99728
ENSMUSG00000039452	SNX22	1.9621	2.58797	2.57696	2.7075	3.40138
ENSMUSG00000035910	DCDC2A	1.54269	1.8203	3.30872	4.27375	4.55916
ENSMUSG00000021213	AKR1C13	0.767088	1.09716	1.9477	1.57971	2.32507
ENSMUSG00000001103	SEBOX	1.60951	1.74192	2.76546	4.15034	3.96742
ENSMUSG00000097800	B230344G16RIK	2.07873	2.12364	2.78619	2.90112	3.51417
ENSMUSG00000074813	GM14005	0.888038	1.67565	1.3408	1.71031	2.11879
ENSMUSG00000029769	CCDC136	1.60788	2.17459	2.5133	2.80442	2.96303
ENSMUSG00000040938	SLC16A11	1.07326	1.63066	2.54773	2.06343	3.1966
ENSMUSG00000020173	COBL	1.33039	1.70176	2.39654	2.99188	3.26277
ENSMUSG00000075573	DEFB47	0.72042	1.79633	2.35656	2.98413	3.29393
ENSMUSG00000032500	DCLK3	1.16556	1.60842	2.22716	2.66631	2.8458
ENSMUSG00000101179	GM29455	0.738321	1.23626	2.36557	2.6313	2.70436
ENSMUSG00000105851	9130604C24RIK	0.898998	1.24194	1.30328	1.45849	1.98104
ENSMUSG00000044361	BC024139	0.719728	1.30488	1.44177	2.44651	2.53472
ENSMUSG00000100975	GM28875	1.02077	1.34653	1.27262	1.71794	2.63056
ENSMUSG00000042115	KLHDC8A	0.704469	1.23102	1.41439	2.2339	2.8405
ENSMUSG00000114189	AC134608.1	0.184354	1.01409	1.60883	2.64823	2.49656
ENSMUSG00000019762	IYD	0.645259	1.37847	1.79774	1.75043	2.28233
ENSMUSG00000083563	GM13340	0.435234	0.92495	0.725079	1.15386	1.43782
ENSMUSG00000021509	SLC25A48	0.410675	0.975181	1.27536	1.19134	2.36778
ENSMUSG00000113088	AC132623.1	0.634698	1.18777	1.06665	1.34798	2.0795
ENSMUSG00000114801	CT009711.4	0	0.72732	0.313936	1.0501	1.96391
ENSMUSG00000049530	CLRN2	0.090359	0.268847	0.561428	1.00246	1.12882
ENSMUSG00000024114	PRSS41	0.110793	0.171655	0.2358	0.92035	1.50132

## Sheet: STEM_down_a
gene_id	gene_name	WT2mA	WT4mA	WT6mA	WT9mA	WT12mA
ENSMUSG00000015396	CD83	4.12987	3.78541	3.59205	2.10104	1.5715
ENSMUSG00000073411	H2-D1	89.7441	81.5764	76.9134	44.2857	33.6101
ENSMUSG00000032434	CMTM6	18.277	14.2795	10.7887	11.618	9.09702
ENSMUSG00000006304	ARPC2	61.138	54.1752	57.7635	51.6441	47.7121
ENSMUSG00000025630	HPRT	77.2488	72.287	58.8776	51.5498	50.4663
ENSMUSG00000030560	CTSC	4.83204	4.19122	3.53265	2.36324	2.25501
ENSMUSG00000021556	GOLM1	3.86349	3.35354	2.18957	1.65991	1.39557
ENSMUSG00000004771	RAB11A	71.1805	60.6139	60.297	53.1671	43.519
ENSMUSG00000027940	TPM3	29.3705	24.6123	22.4024	22.4813	20.3678
ENSMUSG00000042079	HNRNPF	49.8195	42.3866	44.9075	40.444	34.1221
ENSMUSG00000095597	GM6472	52.0622	49.6952	52.5893	45.6349	43.1444
ENSMUSG00000022912	PROS1	10.8983	10.6958	9.18425	7.76063	6.23403
ENSMUSG00000017781	PITPNA	38.2871	33.6139	36.1968	30.0208	28.5155
ENSMUSG00000027900	DRAM2	29.8274	27.9112	28.0428	24.0428	21.0285
ENSMUSG00000030447	CYFIP1	10.2788	7.99996	7.27022	7.91383	5.9954
ENSMUSG00000026341	ACTR3	22.3615	19.5436	22.2263	18.2498	15.4797
ENSMUSG00000032902	SLC16A1	84.4255	68.6847	57.196	50.2013	42.702
ENSMUSG00000001750	TCIRG1	6.29317	6.12163	5.9248	5.3708	5.23557
ENSMUSG00000033446	LPAR6	6.74722	6.68995	3.14608	3.54909	2.55825
ENSMUSG00000067189	GM7335	58.8256	40.3419	28.7018	31.1507	21.8866
ENSMUSG00000006932	CTNNB1	54.985	40.4893	25.3653	29.0099	21.2032
ENSMUSG00000039830	OLIG2	61.324	53.2739	50.182	44.8253	41.4589
ENSMUSG00000050912	TMEM123	44.2813	35.1118	31.3405	28.1247	25.5031
ENSMUSG00000059791	NRM	6.20913	4.65109	5.16317	3.31837	2.83687
ENSMUSG00000029513	PRKAB1	8.22142	7.0315	5.23511	4.59886	4.19345
ENSMUSG00000024781	LIPA	22.4283	20.2003	16.6129	15.2745	13.6269
ENSMUSG00000021262	EVL	2.38373	1.66517	1.53886	1.48427	1.06902
ENSMUSG00000005312	UBQLN1	32.5809	29.3509	28.1598	26.5404	26.2753
ENSMUSG00000037815	CTNNA1	47.4893	38.1649	33.3733	31.2075	28.8792
ENSMUSG00000029385	CCNG2	8.79599	7.58982	7.19608	7.2987	6.46794
ENSMUSG00000028879	STX12	30.6375	27.2337	26.9647	27.2755	24.7545
ENSMUSG00000029467	ATP2A2	31.7751	30.1897	25.9667	26.6242	23.3653
ENSMUSG00000027363	USP8	11.3633	11.0064	10.6064	9.97991	10.0773
ENSMUSG00000078453	ABRACL	6.41284	6.36713	5.01587	4.38653	3.74687
ENSMUSG00000025793	HGS	20.5928	19.1922	19.1359	18.5192	18.2813
ENSMUSG00000020864	ANKRD40	26.1404	23.5245	23.078	21.8588	21.8781
ENSMUSG00000028149	RAP1GDS1	15.9215	11.6616	11.875	11.0378	8.2055
ENSMUSG00000004451	RALB	6.61678	6.04805	5.86416	5.25269	4.99076
ENSMUSG00000039756	DNTTIP2	14.3645	13.7868	14.1086	13.4455	12.7871
ENSMUSG00000022614	LMF2	18.2275	18.0424	18.0888	16.7763	16.2468
ENSMUSG00000032745	GPBP1	15.97	15.7148	15.2295	14.9349	13.3296
ENSMUSG00000026687	ALDH9A1	20.8323	19.8849	18.8353	18.5056	17.5724
ENSMUSG00000043131	MOB1A	5.73069	5.25763	4.64248	4.34894	4.26764
ENSMUSG00000027287	SNAP23	11.2449	9.89606	10.2233	8.19585	7.33789
ENSMUSG00000038683	PAK1IP1	14.417	14.1586	14.4354	12.9944	12.2422
ENSMUSG00000059486	KBTBD2	11.2424	11.0999	9.53681	9.28257	8.64809
ENSMUSG00000041231	UBLCP1	15.51	14.3804	15.2505	13.4771	12.041
ENSMUSG00000024480	AP3S1	18.7812	16.4971	18.3189	11.8729	10.9394
ENSMUSG00000071646	MTA2	11.177	9.58839	8.91992	8.66171	8.33133
ENSMUSG00000016382	PLS3	29.1556	25.3437	22.9624	20.2593	14.4489
ENSMUSG00000078853	IGTP	6.764	5.83918	5.78292	3.89096	4.2859
ENSMUSG00000040158	TAX1BP3	13.2757	10.7808	9.57956	8.5452	8.92881
ENSMUSG00000052593	ADAM17	8.41154	6.08276	4.84677	4.7456	4.06887
ENSMUSG00000027002	NCKAP1	29.5301	24.5274	23.616	24.8339	19.0387
ENSMUSG00000031246	SH3BGRL	27.603	25.7095	21.7668	21.7065	16.2955
ENSMUSG00000027078	UBE2L6	8.55165	8.14459	6.57988	5.29195	5.05884
ENSMUSG00000045312	LHFPL2	4.47995	3.86254	2.78181	2.9319	2.1039
ENSMUSG00000066150	SLC31A1	15.5879	14.4152	13.4975	8.46739	7.33453
ENSMUSG00000025287	ACOT9	12.5303	11.5303	11.0091	10.5363	8.72683
ENSMUSG00000050017	PITPNB	14.9845	13.6894	13.83	13.518	12.0579
ENSMUSG00000067017	GM3608	8.22178	6.00852	4.4878	5.72628	3.09906
ENSMUSG00000033355	RTP4	17.7177	15.3012	11.7577	8.68736	7.03408
ENSMUSG00000037458	AZIN1	8.6566	8.95451	7.39204	7.42035	6.33658
ENSMUSG00000032806	SLC10A3	3.94086	3.23205	3.229	2.61508	1.8064
ENSMUSG00000024319	VPS52	15.4105	12.9833	11.6117	12.657	10.7157
ENSMUSG00000025037	MAOA	26.6191	23.099	21.5397	18.0507	15.8252
ENSMUSG00000000058	CAV2	29.7792	30.5201	15.9613	15.3684	10.9392
ENSMUSG00000002996	HBP1	11.6705	10.404	10.371	9.69934	8.59533
ENSMUSG00000021109	HIF1A	9.99247	8.17795	8.45667	8.35994	6.80497
ENSMUSG00000024826	DPF2	10.4478	9.85004	10.051	9.5929	8.90024
ENSMUSG00000027184	CAPRIN1	11.0483	8.39007	8.58293	7.65792	6.73993
ENSMUSG00000024234	MTPAP	11.5025	9.66098	8.95589	8.70187	6.86302
ENSMUSG00000026728	VIM	23.8613	19.5559	16.3916	11.753	13.3797
ENSMUSG00000066568	LSM14A	10.7434	10.2733	10.1257	9.19076	9.2649
ENSMUSG00000042834	NREP	16.1017	10.018	10.3696	8.13725	5.64992
ENSMUSG00000026670	UAP1	11.3054	8.56366	8.1906	7.78001	7.08535
ENSMUSG00000029270	FAM69A	13.6411	9.68393	10.9216	8.37254	6.30573
ENSMUSG00000034263	INTS14	8.84364	6.8476	7.82839	6.03727	5.03648
ENSMUSG00000007411	MARK3	8.35661	7.87121	6.80564	6.90837	6.5115
ENSMUSG00000026739	BMI1	9.77682	8.34641	8.17748	8.35436	7.2192
ENSMUSG00000026827	GPD2	17.0594	15.9921	14.4476	15.2281	13.5318
ENSMUSG00000066278	VPS37B	5.33533	3.76435	3.68297	3.05914	2.90518
ENSMUSG00000038712	MINDY1	18.1314	15.6581	12.2757	13.0592	11.5388
ENSMUSG00000053799	EXOC6	6.13195	5.03222	4.33323	4.59236	3.27473
ENSMUSG00000040028	ELAVL1	6.69905	6.1574	6.23357	5.81434	5.34375
ENSMUSG00000017686	RHOT1	7.63664	6.99499	6.4371	6.61664	5.611
ENSMUSG00000027006	DNAJC10	10.0603	8.63417	7.7412	7.9925	6.58628
ENSMUSG00000047213	YTHDF3	6.72174	5.99667	5.30526	5.74475	4.56331
ENSMUSG00000031217	EFNB1	5.40664	5.32243	5.082	4.46255	4.30005
ENSMUSG00000035086	BECN1	7.39543	6.44344	5.84584	6.09643	5.56372
ENSMUSG00000046879	IRGM1	5.06504	5.09018	4.57637	3.47439	3.30612
ENSMUSG00000014956	PPP1CB	11.3308	9.68126	9.64396	8.92531	8.05624
ENSMUSG00000029265	DR1	7.55022	6.81206	6.26409	5.79829	5.01807
ENSMUSG00000024538	PPIC	18.7775	16.1341	10.2805	9.3562	7.63105
ENSMUSG00000054920	KLHL5	12.1939	10.3332	7.70141	6.7622	6.21905
ENSMUSG00000026509	CAPN2	13.9669	14.2796	10.9565	11.6827	9.61031
ENSMUSG00000029171	PGM1	7.14103	6.77219	5.73456	4.81319	3.41131
ENSMUSG00000022280	RNF19A	9.40482	8.10292	7.12043	7.67659	6.42511
ENSMUSG00000021982	CDADC1	8.40715	8.04438	7.92503	7.53547	6.80145
ENSMUSG00000011831	EVI5	4.60845	3.97647	3.75819	3.89636	3.3649
ENSMUSG00000022797	TFRC	15.4197	11.4926	9.67188	9.46168	6.74889
ENSMUSG00000010517	FAF1	5.95258	5.1379	5.82318	4.83983	4.12122
ENSMUSG00000055371	STAM2	7.19203	6.02574	5.8783	5.30814	4.58951
ENSMUSG00000069255	DUSP22	6.04444	5.76061	6.10844	4.77205	4.16404
ENSMUSG00000055612	CDCA7	5.54278	4.21608	4.93891	2.62915	1.87469
ENSMUSG00000048310	PSKH1	5.07441	4.74615	4.43162	4.56522	3.96612
ENSMUSG00000055723	RRAS2	5.91403	3.27096	2.27224	2.20177	1.81799
ENSMUSG00000073563	CSNK1G3	5.88381	5.18941	4.7738	4.95251	4.47044
ENSMUSG00000025027	XPNPEP1	5.8448	5.51919	5.49575	4.97495	4.12571
ENSMUSG00000018900	SLC22A5	8.80825	7.25584	6.27176	6.56154	5.56115
ENSMUSG00000019961	TMPO	6.28764	5.99526	5.37265	5.43059	5.05167
ENSMUSG00000021395	SPIN1	5.75987	5.00475	4.78156	4.88577	4.52075
ENSMUSG00000034667	XPOT	3.62621	3.46431	3.24785	2.94981	2.62169
ENSMUSG00000021065	FUT8	9.40758	7.97048	6.9916	7.24485	5.81549
ENSMUSG00000020015	CDK17	8.5666	7.24312	6.97724	6.46703	6.0533
ENSMUSG00000034906	NCAPH	2.19736	2.13253	1.18554	0.888684	0.675128
ENSMUSG00000020953	COCH	13.1848	11.4945	10.8576	4.02725	3.78905
ENSMUSG00000027997	CASP6	3.87121	3.68536	3.03625	2.31345	2.36265
ENSMUSG00000036611	EEPD1	2.3031	1.88181	2.26649	1.61226	1.30262
ENSMUSG00000037012	HK1	7.11391	6.76414	6.84268	6.59618	5.67475
ENSMUSG00000021583	ERAP1	2.63426	2.30166	1.77575	1.90577	1.26367
ENSMUSG00000035671	ZSWIM4	5.45752	4.53588	3.29512	3.19737	2.61458
ENSMUSG00000053347	ZFP943	4.05516	3.82633	3.70246	3.60643	2.8431
ENSMUSG00000034487	KDELC2	3.67656	3.3362	2.37904	2.37219	2.21696
ENSMUSG00000021670	HMGCR	8.2745	7.05167	7.29925	6.18054	5.44926
ENSMUSG00000064210	ANO6	3.92435	3.58306	2.6953	2.57115	2.11523
ENSMUSG00000052776	OAS1A	4.31235	3.36464	2.4049	2.12708	1.74846
ENSMUSG00000061244	EXOC5	4.37425	3.3854	3.20654	3.1768	2.61505
ENSMUSG00000039236	ISG20	3.27462	2.58942	1.99669	1.71115	1.60965
ENSMUSG00000000296	TPD52L1	9.82267	7.36633	6.94061	4.75514	4.44755
ENSMUSG00000036295	LRRN3	10.2243	8.43826	6.60989	7.91387	5.48126
ENSMUSG00000038697	TAF5L	4.12328	3.79371	4.12106	3.49079	2.97258
ENSMUSG00000028919	ARHGEF19	7.99924	7.61588	8.07357	6.48312	6.15721
ENSMUSG00000028551	CDKN2C	5.60066	4.50823	5.00464	4.39567	3.42051
ENSMUSG00000056459	ZBTB25	4.22708	4.12685	3.54185	3.66477	3.20987
ENSMUSG00000029669	TSPAN12	7.81339	7.67974	6.0727	6.47265	5.20332
ENSMUSG00000074909	RANBP6	5.07028	4.13828	3.91896	3.51219	3.17101
ENSMUSG00000020492	SKA2	5.40218	5.16946	4.98616	4.69136	4.03699
ENSMUSG00000056116	H2-T22	3.23018	2.75705	2.62394	2.23855	2.06069
ENSMUSG00000038102	TRAPPC11	3.44113	3.42451	2.78166	2.84577	2.4215
ENSMUSG00000026603	SMYD2	6.72495	5.36697	4.8645	5.2957	4.10782
ENSMUSG00000034459	IFIT1	7.50071	5.63305	4.15228	3.73215	2.71453
ENSMUSG00000022299	SLC25A32	4.01433	3.44424	3.16487	3.13709	2.55637
ENSMUSG00000019988	NEDD1	3.4843	2.85876	2.98231	2.50497	2.16408
ENSMUSG00000049672	ZBTB14	2.98793	2.32556	1.92268	2.11475	1.71606
ENSMUSG00000092512	GM4152	1.7387	1.37673	1.1243	1.05227	0.130287
ENSMUSG00000055116	ARNTL	4.36622	4.41798	3.51636	3.54557	3.05642
ENSMUSG00000038141	TMEM181A	3.80865	2.90267	3.82899	2.31237	1.52823
ENSMUSG00000034858	FAM214A	4.02304	3.19773	2.87812	2.95461	2.42202
ENSMUSG00000025498	IRF7	4.50905	3.71574	3.45116	2.06294	2.04526
ENSMUSG00000056144	TRIM34A	1.91039	1.80583	0.908184	0.944262	0.704777
ENSMUSG00000003948	MMD	3.62091	2.8836	2.70535	2.73522	2.49087
ENSMUSG00000025626	PHF6	3.12728	2.71787	2.82989	2.33831	2.02383
ENSMUSG00000020280	PUS10	2.03078	1.59597	1.38264	1.57179	0.966912
ENSMUSG00000040446	RPRD1A	4.3381	3.23858	3.57711	3.19677	2.37146
ENSMUSG00000037643	PRKCI	3.29417	2.69478	2.70331	2.49524	2.0118
ENSMUSG00000025007	ALDH18A1	1.91403	1.72401	1.62688	1.12603	0.698241
ENSMUSG00000022887	MASP1	4.19449	3.23752	3.59271	2.3395	1.40508
ENSMUSG00000061458	NOL10	3.14374	2.30801	1.89673	1.80409	1.74773
ENSMUSG00000034401	SPATA6	3.05186	2.78609	2.99573	2.37259	1.99566
ENSMUSG00000020052	ASCL1	4.9338	4.23688	5.04315	2.88161	2.12114
ENSMUSG00000032724	ABTB2	4.8588	4.05461	4.06962	4.1762	3.34402
ENSMUSG00000047766	LRRC49	4.07616	3.05211	2.95282	2.74133	2.37261
ENSMUSG00000051934	SPATS2	2.53158	1.93857	1.28203	1.26227	1.12064
ENSMUSG00000031256	CSTF2	2.67525	2.32528	2.29273	2.05312	1.51637
ENSMUSG00000072214	2019-09-05	4.58246	3.48671	3.7083	3.52378	2.39483
ENSMUSG00000035151	ELMOD2	2.5235	2.00276	1.89186	1.86204	1.36762
ENSMUSG00000078920	IFI47	4.54369	4.33028	2.92603	2.33276	2.1343
ENSMUSG00000048327	CKAP2L	2.26498	1.8911	1.94262	0.91447	0.878918
ENSMUSG00000020000	MOXD1	4.77216	3.69881	3.81318	2.64282	2.29525
ENSMUSG00000081219	BAMBI-PS1	4.17919	3.07904	2.99205	2.34089	2.11171
ENSMUSG00000028654	MYCL	1.83077	0.821456	0.597324	0.517601	0.372872
ENSMUSG00000028532	CACHD1	4.33491	3.48845	3.1007	2.91811	2.94745
ENSMUSG00000027715	CCNA2	3.25822	2.42291	2.98137	1.80602	1.11495
ENSMUSG00000056222	SPOCK1	7.11341	6.44817	2.48338	3.82883	0.369694
ENSMUSG00000022150	DAB2	3.09518	2.97263	1.57928	1.57898	1.23464
ENSMUSG00000023391	DLX2	4.29452	3.80464	3.48557	2.20133	2.27095
ENSMUSG00000029561	OASL2	3.17031	2.45947	1.79234	1.69153	1.17508
ENSMUSG00000021636	MARVELD2	1.94638	1.84385	1.05328	1.12271	0.755946
ENSMUSG00000028037	IFI44	1.60402	0.914532	0.912996	0.624473	0.544279
ENSMUSG00000034674	TDG	3.28028	2.60511	2.28113	1.14187	1.29566
ENSMUSG00000030867	PLK1	2.52979	2.016	2.13298	1.50557	1.21541
ENSMUSG00000029177	CENPA	1.93982	1.50579	1.73423	1.15241	0.902906
ENSMUSG00000044551	9930012K11RIK	2.51387	1.77518	1.64454	1.47191	1.32772
ENSMUSG00000071862	LRRTM2	3.30322	2.15448	1.91461	1.8873	1.63296
ENSMUSG00000020914	TOP2A	2.49523	1.85736	1.84349	1.0048	0.807316
ENSMUSG00000102918	PCDHGC3	3.01764	2.79068	2.43742	2.1376	1.88118
ENSMUSG00000083064	GM7785	1.51928	1.27719	0.946997	1.02852	0.510469
ENSMUSG00000001228	UHRF1	2.13652	1.49154	1.49241	1.2058	0.905139
ENSMUSG00000024056	NDC80	1.58501	1.05606	1.21439	0.63681	0.561099
ENSMUSG00000018543	1700001P01RIK	3.02082	2.23778	2.0889	1.42785	1.00316
ENSMUSG00000025013	TLL2	2.27549	1.83594	1.24446	1.52417	0.959396
ENSMUSG00000085331	GM11274	1.92323	1.27102	1.34287	0.699527	0.598468
ENSMUSG00000078922	TGTP1	2.06624	1.75047	1.41752	0.86103	0.833372
ENSMUSG00000024968	RCOR2	2.02834	1.27986	1.29238	0.855933	0.755817
ENSMUSG00000041911	DLX1	2.07885	1.46227	1.26346	0.644976	0.664383
ENSMUSG00000027377	MALL	1.46948	0.764268	0.392928	0.360629	0.279047
