# Supplementary material for: Transcriptomic profiling of microglia and astrocytes throughout aging
Source: J Neuroinflammation. 2020 Apr 1;17:97. doi: 10.1186/s12974-020-01774-9 (PMC7115095; doi:10.1186/s12974-020-01774-9)
Supplement: Supplementary file 11 — Additional file 11. GO and KEGG annotate DEGs between 2mo WT astrocytes and aging WT astrocytes (4mo, 6mo, 9mo, and 12mo). [file 12974_2020_1774_MOESM11_ESM.xlsx]

## Sheet: WT4movsWT2mo_GO
Category	GOID	Description	pvalue	padj
BP	GO:0009259	ribonucleotide metabolic process	1.00526e-05	0.0177739
BP	GO:0019693	ribose phosphate metabolic process	1.14126e-05	0.0177739
BP	GO:0030278	regulation of ossification	2.01434e-05	0.0177739
BP	GO:0009150	purine ribonucleotide metabolic process	2.33637e-05	0.0177739
BP	GO:0001503	ossification	2.45076e-05	0.0177739
BP	GO:0006119	oxidative phosphorylation	3.23922e-05	0.0177739
BP	GO:0042773	ATP synthesis coupled electron transport	3.69058e-05	0.0177739
BP	GO:0072521	purine-containing compound metabolic process	4.58254e-05	0.0177739
BP	GO:0046034	ATP metabolic process	5.04867e-05	0.0177739
BP	GO:0050768	negative regulation of neurogenesis	5.15009e-05	0.0177739
BP	GO:0006163	purine nucleotide metabolic process	5.42656e-05	0.0177739
BP	GO:0061564	axon development	5.55685e-05	0.0177739
BP	GO:0045778	positive regulation of ossification	5.65732e-05	0.0177739
BP	GO:0009611	response to wounding	6.00872e-05	0.0177739
BP	GO:0007272	ensheathment of neurons	6.01314e-05	0.0177739
BP	GO:0008366	axon ensheathment	6.01314e-05	0.0177739
BP	GO:0051961	negative regulation of nervous system development	6.23774e-05	0.0177739
BP	GO:0050804	modulation of synaptic transmission	6.78506e-05	0.0182593
BP	GO:0022904	respiratory electron transport chain	7.17245e-05	0.018286
BP	GO:1990138	neuron projection extension	8.69257e-05	0.020814
BP	GO:0010721	negative regulation of cell development	9.11586e-05	0.020814
BP	GO:0048167	regulation of synaptic plasticity	9.45309e-05	0.020814
BP	GO:0015849	organic acid transport	0.000102461	0.0215792
BP	GO:0000028	ribosomal small subunit assembly	0.000111745	0.0225538
BP	GO:0042552	myelination	0.00013648	0.0259511
BP	GO:0042063	gliogenesis	0.000139292	0.0259511
BP	GO:0022900	electron transport chain	0.000162635	0.0289638
BP	GO:0015672	monovalent inorganic cation transport	0.000170857	0.0289638
BP	GO:0009199	ribonucleoside triphosphate metabolic process	0.0001734	0.0289638
BP	GO:0009141	nucleoside triphosphate metabolic process	0.000197495	0.0317077
BP	GO:0046942	carboxylic acid transport	0.000209923	0.0317077
BP	GO:0006820	anion transport	0.000222369	0.0317077
BP	GO:0009167	purine ribonucleoside monophosphate metabolic process	0.000222556	0.0317077
BP	GO:0060560	developmental growth involved in morphogenesis	0.000222556	0.0317077
BP	GO:0009126	purine nucleoside monophosphate metabolic process	0.000241511	0.0334251
BP	GO:0032288	myelin assembly	0.000254211	0.0335289
BP	GO:0098660	inorganic ion transmembrane transport	0.000258356	0.0335289
BP	GO:0048710	regulation of astrocyte differentiation	0.000269556	0.0335289
BP	GO:0061430	bone trabecula morphogenesis	0.000272908	0.0335289
BP	GO:0009205	purine ribonucleoside triphosphate metabolic process	0.000277694	0.0335289
BP	GO:0009161	ribonucleoside monophosphate metabolic process	0.000283792	0.0335289
BP	GO:0042775	mitochondrial ATP synthesis coupled electron transport	0.000296654	0.0342141
BP	GO:0006066	alcohol metabolic process	0.000326791	0.03618
BP	GO:0031214	biomineral tissue development	0.000328638	0.03618
BP	GO:0008610	lipid biosynthetic process	0.000339809	0.0365786
BP	GO:0030323	respiratory tube development	0.000354214	0.0373002
BP	GO:0042330	taxis	0.000373553	0.0384998
BP	GO:0007409	axonogenesis	0.000381872	0.0385373
BP	GO:0048708	astrocyte differentiation	0.000402015	0.039514
BP	GO:0045665	negative regulation of neuron differentiation	0.000407865	0.039514
BP	GO:0044708	single-organism behavior	0.000433354	0.0411601
BP	GO:0009123	nucleoside monophosphate metabolic process	0.000452847	0.0419796
BP	GO:0030500	regulation of bone mineralization	0.000459314	0.0419796
BP	GO:0048588	developmental cell growth	0.000509184	0.0446348
BP	GO:0008203	cholesterol metabolic process	0.000510033	0.0446348
BP	GO:0009144	purine nucleoside triphosphate metabolic process	0.00052343	0.0446348
BP	GO:0016125	sterol metabolic process	0.000525223	0.0446348
BP	GO:0048247	lymphocyte chemotaxis	0.000585539	0.0480515
BP	GO:0010001	glial cell differentiation	0.000586327	0.0480515
BP	GO:0006935	chemotaxis	0.000595188	0.0480515
BP	GO:0030324	lung development	0.000621143	0.0493249
CC	GO:0070469	respiratory chain	9.68555e-11	5.46265e-08
CC	GO:0030424	axon	1.39622e-09	3.93734e-07
CC	GO:0098794	postsynapse	8.53373e-09	1.60434e-06
CC	GO:0005746	mitochondrial respiratory chain	1.32856e-07	1.87327e-05
CC	GO:0098803	respiratory chain complex	6.52993e-07	7.36576e-05
CC	GO:0097060	synaptic membrane	1.13382e-06	0.000106579
CC	GO:0044455	mitochondrial membrane part	2.683e-06	0.000169683
CC	GO:0098800	inner mitochondrial membrane protein complex	2.73554e-06	0.000169683
CC	GO:0031012	extracellular matrix	2.79947e-06	0.000169683
CC	GO:0043209	myelin sheath	3.00856e-06	0.000169683
CC	GO:0043197	dendritic spine	4.92367e-06	0.00025245
CC	GO:0005743	mitochondrial inner membrane	5.78017e-06	0.000271668
CC	GO:0022626	cytosolic ribosome	6.97248e-06	0.000302498
CC	GO:0044309	neuron spine	8.24481e-06	0.000332148
CC	GO:0033267	axon part	1.8119e-05	0.000638556
CC	GO:0019866	organelle inner membrane	2.05556e-05	0.000638556
CC	GO:0098984	neuron to neuron synapse	2.10197e-05	0.000638556
CC	GO:0098793	presynapse	2.11525e-05	0.000638556
CC	GO:1990351	transporter complex	2.15116e-05	0.000638556
CC	GO:0070069	cytochrome complex	2.35789e-05	0.000664925
CC	GO:0045211	postsynaptic membrane	2.61093e-05	0.000686771
CC	GO:1902495	transmembrane transporter complex	2.67889e-05	0.000686771
CC	GO:0098798	mitochondrial protein complex	2.86291e-05	0.000702037
CC	GO:0014069	postsynaptic density	3.14694e-05	0.00073953
CC	GO:0099572	postsynaptic specialization	3.78143e-05	0.00085309
CC	GO:0032279	asymmetric synapse	4.14048e-05	0.000883653
CC	GO:0043194	axon initial segment	4.23026e-05	0.000883653
CC	GO:0045277	respiratory chain complex IV	7.04527e-05	0.00141912
CC	GO:0044445	cytosolic part	0.00010908	0.00212142
CC	GO:0045263	proton-transporting ATP synthase complex, coupling factor F(o)	0.000166829	0.00313638
CC	GO:0034702	ion channel complex	0.000234175	0.00419526
CC	GO:0043679	axon terminus	0.000238029	0.00419526
CC	GO:0005578	proteinaceous extracellular matrix	0.000248787	0.004252
CC	GO:0005751	mitochondrial respiratory chain complex IV	0.000273886	0.00440944
CC	GO:1902710	GABA receptor complex	0.000273886	0.00440944
CC	GO:0008021	synaptic vesicle	0.000281454	0.00440944
CC	GO:0070382	exocytic vesicle	0.000296284	0.00451634
CC	GO:0043195	terminal bouton	0.000331448	0.00491939
CC	GO:0033177	proton-transporting two-sector ATPase complex, proton-transporting domain	0.000367992	0.00518868
CC	GO:0045259	proton-transporting ATP synthase complex	0.000367992	0.00518868
CC	GO:0044306	neuron projection terminus	0.000390361	0.00536984
CC	GO:0030426	growth cone	0.000444545	0.00596961
CC	GO:0030427	site of polarized growth	0.000637785	0.00836537
CC	GO:0000276	mitochondrial proton-transporting ATP synthase complex, coupling factor F(o)	0.000663786	0.00850853
CC	GO:0034707	chloride channel complex	0.000722498	0.00905531
CC	GO:0031984	organelle subcompartment	0.00082323	0.0100935
CC	GO:0022627	cytosolic small ribosomal subunit	0.000880511	0.0105661
CC	GO:0043235	receptor complex	0.000924897	0.0108675
CC	GO:0098563	intrinsic component of synaptic vesicle membrane	0.000958189	0.0109408
CC	GO:0008328	ionotropic glutamate receptor complex	0.000969927	0.0109408
CC	GO:0098878	neurotransmitter receptor complex	0.00115007	0.0127184
CC	GO:0005753	mitochondrial proton-transporting ATP synthase complex	0.00131269	0.0142376
CC	GO:1902711	GABA-A receptor complex	0.0016337	0.017385
CC	GO:0034358	plasma lipoprotein particle	0.0017389	0.0178316
CC	GO:1990777	lipoprotein particle	0.0017389	0.0178316
CC	GO:0030285	integral component of synaptic vesicle membrane	0.00180074	0.018136
CC	GO:0044420	extracellular matrix component	0.00184132	0.0182194
CC	GO:0098791	Golgi subcompartment	0.00208827	0.0203067
CC	GO:0005747	mitochondrial respiratory chain complex I	0.00242623	0.0220857
CC	GO:0030964	NADH dehydrogenase complex	0.00242623	0.0220857
CC	GO:0045271	respiratory chain complex I	0.00242623	0.0220857
CC	GO:0005769	early endosome	0.00242787	0.0220857
CC	GO:0022625	cytosolic large ribosomal subunit	0.00251091	0.0224786
CC	GO:0032994	protein-lipid complex	0.00263412	0.0232132
CC	GO:0030027	lamellipodium	0.00283071	0.0242576
CC	GO:0031252	cell leading edge	0.00283865	0.0242576
CC	GO:0005802	trans-Golgi network	0.00289836	0.0243982
CC	GO:0034364	high-density lipoprotein particle	0.00317376	0.0263235
CC	GO:0030133	transport vesicle	0.00350594	0.0286572
CC	GO:0034703	cation channel complex	0.00360553	0.0290503
CC	GO:0044431	Golgi apparatus part	0.00398865	0.0316845
CC	GO:0001518	voltage-gated sodium channel complex	0.00419896	0.0328919
CC	GO:0033268	node of Ranvier	0.00460895	0.0356089
CC	GO:0032281	AMPA glutamate receptor complex	0.00507069	0.0386469
CC	GO:0005736	DNA-directed RNA polymerase I complex	0.00621906	0.0467673
CC	GO:0043204	perikaryon	0.00646019	0.0479414
MF	GO:0022890	inorganic cation transmembrane transporter activity	1.97318e-09	1.70483e-06
MF	GO:0015077	monovalent inorganic cation transmembrane transporter activity	1.76968e-08	7.645e-06
MF	GO:0015078	hydrogen ion transmembrane transporter activity	6.19445e-07	0.000101349
MF	GO:0004129	cytochrome-c oxidase activity	7.03812e-07	0.000101349
MF	GO:0015002	heme-copper terminal oxidase activity	7.03812e-07	0.000101349
MF	GO:0016676	oxidoreductase activity, acting on a heme group of donors, oxygen as acceptor	7.03812e-07	0.000101349
MF	GO:0016675	oxidoreductase activity, acting on a heme group of donors	1.11075e-06	0.000137098
MF	GO:0022836	gated channel activity	7.93537e-06	0.00085702
MF	GO:0015267	channel activity	1.3516e-05	0.00116778
MF	GO:0022803	passive transmembrane transporter activity	1.3516e-05	0.00116778
MF	GO:0022838	substrate-specific channel activity	2.32319e-05	0.0017685
MF	GO:0005216	ion channel activity	2.52425e-05	0.0017685
MF	GO:0005539	glycosaminoglycan binding	2.66094e-05	0.0017685
MF	GO:0019838	growth factor binding	3.03811e-05	0.00187494
MF	GO:0009055	electron carrier activity	5.57652e-05	0.00321208
MF	GO:1901681	sulfur compound binding	0.000193764	0.0104632
MF	GO:0016917	GABA receptor activity	0.000225527	0.0114621
MF	GO:0046873	metal ion transmembrane transporter activity	0.000374454	0.0160346
MF	GO:0008009	chemokine activity	0.000391588	0.0160346
MF	GO:0005244	voltage-gated ion channel activity	0.000397352	0.0160346
MF	GO:0022832	voltage-gated channel activity	0.000397352	0.0160346
MF	GO:0008201	heparin binding	0.000412298	0.0160346
MF	GO:0008137	NADH dehydrogenase (ubiquinone) activity	0.000445405	0.0160346
MF	GO:0050136	NADH dehydrogenase (quinone) activity	0.000445405	0.0160346
MF	GO:0004890	GABA-A receptor activity	0.000577893	0.0194221
MF	GO:0003954	NADH dehydrogenase activity	0.00058469	0.0194221
MF	GO:0005254	chloride channel activity	0.000617301	0.0194221
MF	GO:0016655	oxidoreductase activity, acting on NAD(P)H, quinone or similar compound as acceptor	0.00062942	0.0194221
MF	GO:0042379	chemokine receptor binding	0.000754347	0.0224743
MF	GO:0008509	anion transmembrane transporter activity	0.000915228	0.0263586
MF	GO:0015108	chloride transmembrane transporter activity	0.00104956	0.029243
MF	GO:0015276	ligand-gated ion channel activity	0.00111692	0.029243
MF	GO:0022834	ligand-gated channel activity	0.00111692	0.029243
MF	GO:0005230	extracellular ligand-gated ion channel activity	0.00115193	0.0292726
MF	GO:0005261	cation channel activity	0.00138218	0.033907
MF	GO:0003735	structural constituent of ribosome	0.00145185	0.033907
MF	GO:0005201	extracellular matrix structural constituent	0.00145717	0.033907
MF	GO:0008195	phosphatidate phosphatase activity	0.00149368	0.033907
MF	GO:0001540	beta-amyloid binding	0.00153053	0.033907
MF	GO:0002020	protease binding	0.00167715	0.0362264
MF	GO:0017134	fibroblast growth factor binding	0.00188888	0.0398047
MF	GO:0005198	structural molecule activity	0.00205895	0.0423556
MF	GO:0005253	anion channel activity	0.00244457	0.0491189

## Sheet: WT4movsWT2mo_KEGG
KEGGID	Description	pvalue	padj
mmu00190	Oxidative phosphorylation	1.57953e-09	4.51744e-07
mmu05012	Parkinson's disease	1.07832e-07	1.542e-05
mmu04260	Cardiac muscle contraction	3.55784e-07	3.39181e-05
mmu04723	Retrograde endocannabinoid signaling	1.35593e-06	9.69492e-05
mmu04727	GABAergic synapse	7.32151e-06	0.000374662
mmu05010	Alzheimer's disease	7.86005e-06	0.000374662
mmu04932	Non-alcoholic fatty liver disease (NAFLD)	5.02141e-05	0.00205161
mmu04713	Circadian entrainment	0.000127897	0.00457231
mmu03010	Ribosome	0.000929093	0.0271647
mmu05033	Nicotine addiction	0.000949815	0.0271647
mmu05032	Morphine addiction	0.00165029	0.0429076

## Sheet: WT6movsWT2mo_GO
Category	GOID	Description	pvalue	padj
BP	GO:0048514	blood vessel morphogenesis	1.44577e-13	8.19749e-10
BP	GO:0001525	angiogenesis	1.89866e-11	5.38271e-08
BP	GO:0001667	ameboidal-type cell migration	1.92455e-09	3.63741e-06
BP	GO:0003341	cilium movement	4.53861e-09	5.86893e-06
BP	GO:0010631	epithelial cell migration	5.17542e-09	5.86893e-06
BP	GO:0090130	tissue migration	7.3668e-09	6.14719e-06
BP	GO:0090132	epithelium migration	7.58912e-09	6.14719e-06
BP	GO:0003007	heart morphogenesis	2.07996e-08	1.47417e-05
BP	GO:1901342	regulation of vasculature development	4.20642e-08	2.64239e-05
BP	GO:0010632	regulation of epithelial cell migration	4.88483e-08	2.64239e-05
BP	GO:0002009	morphogenesis of an epithelium	5.41375e-08	2.64239e-05
BP	GO:0044782	cilium organization	5.59236e-08	2.64239e-05
BP	GO:0001935	endothelial cell proliferation	1.33596e-07	5.52958e-05
BP	GO:0042775	mitochondrial ATP synthesis coupled electron transport	1.36533e-07	5.52958e-05
BP	GO:0051272	positive regulation of cellular component movement	2.13857e-07	7.81245e-05
BP	GO:0043542	endothelial cell migration	2.20457e-07	7.81245e-05
BP	GO:1901343	negative regulation of vasculature development	2.75773e-07	9.19783e-05
BP	GO:0030335	positive regulation of cell migration	3.10109e-07	9.76844e-05
BP	GO:0022900	electron transport chain	3.7948e-07	0.000113245
BP	GO:2000181	negative regulation of blood vessel morphogenesis	4.27691e-07	0.00012125
BP	GO:2000147	positive regulation of cell motility	4.90635e-07	0.000132472
BP	GO:0035239	tube morphogenesis	5.1629e-07	0.000133062
BP	GO:0060271	cilium assembly	6.08376e-07	0.000149978
BP	GO:0016525	negative regulation of angiogenesis	6.9893e-07	0.000165122
BP	GO:0045765	regulation of angiogenesis	8.08739e-07	0.000182599
BP	GO:0042773	ATP synthesis coupled electron transport	8.37314e-07	0.000182599
BP	GO:0040017	positive regulation of locomotion	1.47203e-06	0.000309126
BP	GO:0010594	regulation of endothelial cell migration	1.59709e-06	0.00032341
BP	GO:0030031	cell projection assembly	1.79965e-06	0.000351863
BP	GO:0022904	respiratory electron transport chain	1.86931e-06	0.000353299
BP	GO:0006119	oxidative phosphorylation	1.9647e-06	0.00035935
BP	GO:0060562	epithelial tube morphogenesis	3.07253e-06	0.000544413
BP	GO:0007018	microtubule-based movement	3.16906e-06	0.000544503
BP	GO:0050680	negative regulation of epithelial cell proliferation	3.54192e-06	0.000590667
BP	GO:1903844	regulation of cellular response to transforming growth factor beta stimulus	6.59949e-06	0.00104497
BP	GO:0001936	regulation of endothelial cell proliferation	6.63474e-06	0.00104497
BP	GO:0071363	cellular response to growth factor stimulus	7.66418e-06	0.00117448
BP	GO:0022604	regulation of cell morphogenesis	1.18176e-05	0.00174546
BP	GO:0035924	cellular response to vascular endothelial growth factor stimulus	1.20858e-05	0.00174546
BP	GO:0090287	regulation of cellular response to growth factor stimulus	1.23137e-05	0.00174546
BP	GO:0060485	mesenchyme development	1.27213e-05	0.00175926
BP	GO:0009141	nucleoside triphosphate metabolic process	1.60673e-05	0.00216191
BP	GO:0035082	axoneme assembly	1.6958e-05	0.00216191
BP	GO:0001570	vasculogenesis	1.71346e-05	0.00216191
BP	GO:0017015	regulation of transforming growth factor beta receptor signaling pathway	1.7158e-05	0.00216191
BP	GO:0045333	cellular respiration	1.88006e-05	0.00231738
BP	GO:0043087	regulation of GTPase activity	2.15468e-05	0.00259233
BP	GO:0010769	regulation of cell morphogenesis involved in differentiation	2.19457e-05	0.00259233
BP	GO:0001539	cilium or flagellum-dependent cell motility	2.32428e-05	0.00263573
BP	GO:0060285	cilium-dependent cell motility	2.32428e-05	0.00263573
BP	GO:0071559	response to transforming growth factor beta	2.43043e-05	0.00270206
BP	GO:0071560	cellular response to transforming growth factor beta stimulus	2.54887e-05	0.00277925
BP	GO:0009142	nucleoside triphosphate biosynthetic process	2.62017e-05	0.00280309
BP	GO:0048762	mesenchymal cell differentiation	2.67268e-05	0.00280632
BP	GO:0003351	epithelial cilium movement	3.15964e-05	0.0032573
BP	GO:0010633	negative regulation of epithelial cell migration	3.24509e-05	0.00328565
BP	GO:0009144	purine nucleoside triphosphate metabolic process	3.33673e-05	0.00331917
BP	GO:0048732	gland development	3.51348e-05	0.00343473
BP	GO:0009199	ribonucleoside triphosphate metabolic process	3.70763e-05	0.0035631
BP	GO:0007179	transforming growth factor beta receptor signaling pathway	3.84448e-05	0.00363304
BP	GO:0060294	cilium movement involved in cell motility	3.95994e-05	0.00368079
BP	GO:0097034	mitochondrial respiratory chain complex IV biogenesis	4.25291e-05	0.00388936
BP	GO:0033108	mitochondrial respiratory chain complex assembly	4.58406e-05	0.00412565
BP	GO:0003158	endothelium development	5.4314e-05	0.00477754
BP	GO:0051345	positive regulation of hydrolase activity	5.47689e-05	0.00477754
BP	GO:0009123	nucleoside monophosphate metabolic process	6.33732e-05	0.00544433
BP	GO:0009145	purine nucleoside triphosphate biosynthetic process	6.4794e-05	0.00548332
BP	GO:0009201	ribonucleoside triphosphate biosynthetic process	6.6779e-05	0.00549589
BP	GO:0051271	negative regulation of cellular component movement	6.68812e-05	0.00549589
BP	GO:0009205	purine ribonucleoside triphosphate metabolic process	7.21785e-05	0.0058223
BP	GO:0021591	ventricular system development	7.2907e-05	0.0058223
BP	GO:0034329	cell junction assembly	7.47832e-05	0.0058447
BP	GO:0050673	epithelial cell proliferation	7.52492e-05	0.0058447
BP	GO:0030336	negative regulation of cell migration	7.71153e-05	0.0059087
BP	GO:0007178	transmembrane receptor protein serine/threonine kinase signaling pathway	7.86762e-05	0.00594792
BP	GO:0043010	camera-type eye development	9.27483e-05	0.00691951
BP	GO:0043547	positive regulation of GTPase activity	9.52685e-05	0.00696417
BP	GO:0050678	regulation of epithelial cell proliferation	9.58034e-05	0.00696417
BP	GO:0010596	negative regulation of endothelial cell migration	9.98132e-05	0.00716381
BP	GO:0033617	mitochondrial respiratory chain complex IV assembly	0.000101767	0.00719415
BP	GO:0002011	morphogenesis of an epithelial sheet	0.000102774	0.00719415
BP	GO:0009206	purine ribonucleoside triphosphate biosynthetic process	0.000109488	0.00757067
BP	GO:0009161	ribonucleoside monophosphate metabolic process	0.000126773	0.00855719
BP	GO:0015980	energy derivation by oxidation of organic compounds	0.000126773	0.00855719
BP	GO:0090288	negative regulation of cellular response to growth factor stimulus	0.000129433	0.00863392
BP	GO:2000146	negative regulation of cell motility	0.000131173	0.00864824
BP	GO:0031589	cell-substrate adhesion	0.000133143	0.00867723
BP	GO:1903053	regulation of extracellular matrix organization	0.000140485	0.00905172
BP	GO:0046034	ATP metabolic process	0.000158217	0.0100797
BP	GO:0034330	cell junction organization	0.000166953	0.010518
BP	GO:0009167	purine ribonucleoside monophosphate metabolic process	0.000178382	0.0110283
BP	GO:0032835	glomerulus development	0.000179669	0.0110283
BP	GO:1903845	negative regulation of cellular response to transforming growth factor beta stimulus	0.000186105	0.0110283
BP	GO:0017004	cytochrome complex assembly	0.000186236	0.0110283
BP	GO:0048745	smooth muscle tissue development	0.000186236	0.0110283
BP	GO:0003281	ventricular septum development	0.000186723	0.0110283
BP	GO:0061162	establishment of monopolar cell polarity	0.000203993	0.0119241
BP	GO:0045446	endothelial cell differentiation	0.000212586	0.0122996
BP	GO:0061298	retina vasculature development in camera-type eye	0.000220804	0.0126461
BP	GO:0009126	purine nucleoside monophosphate metabolic process	0.000224103	0.0127066
BP	GO:0003279	cardiac septum development	0.000263228	0.0147773
BP	GO:0001578	microtubule bundle formation	0.000268804	0.0149424
BP	GO:0010717	regulation of epithelial to mesenchymal transition	0.000281144	0.0154766
BP	GO:0010810	regulation of cell-substrate adhesion	0.000285593	0.0155513
BP	GO:0050770	regulation of axonogenesis	0.000287987	0.0155513
BP	GO:0038084	vascular endothelial growth factor signaling pathway	0.000294189	0.0157364
BP	GO:0001938	positive regulation of endothelial cell proliferation	0.000305808	0.016205
BP	GO:0007264	small GTPase mediated signal transduction	0.000321792	0.0168941
BP	GO:0048640	negative regulation of developmental growth	0.000330341	0.0171838
BP	GO:0060840	artery development	0.000342179	0.0176378
BP	GO:0006091	generation of precursor metabolites and energy	0.000364462	0.0186171
BP	GO:0072521	purine-containing compound metabolic process	0.000388239	0.0196546
BP	GO:0010718	positive regulation of epithelial to mesenchymal transition	0.000399929	0.0200672
BP	GO:0090092	regulation of transmembrane receptor protein serine/threonine kinase signaling pathway	0.000405481	0.0201673
BP	GO:0007265	Ras protein signal transduction	0.000429119	0.0210977
BP	GO:0016331	morphogenesis of embryonic epithelium	0.000431629	0.0210977
BP	GO:0010811	positive regulation of cell-substrate adhesion	0.000450568	0.0218352
BP	GO:0035050	embryonic heart tube development	0.000457076	0.0219629
BP	GO:0001654	eye development	0.000493003	0.0234901
BP	GO:0030512	negative regulation of transforming growth factor beta receptor signaling pathway	0.000499808	0.0236148
BP	GO:0007272	ensheathment of neurons	0.000508114	0.0236148
BP	GO:0008366	axon ensheathment	0.000508114	0.0236148
BP	GO:0034446	substrate adhesion-dependent cell spreading	0.000551156	0.025407
BP	GO:0001837	epithelial to mesenchymal transition	0.000559958	0.0256045
BP	GO:1901201	regulation of extracellular matrix assembly	0.000572692	0.0259773
BP	GO:0051017	actin filament bundle assembly	0.000601571	0.0270707
BP	GO:0010634	positive regulation of epithelial cell migration	0.000646753	0.0288011
BP	GO:0030178	negative regulation of Wnt signaling pathway	0.000650183	0.0288011
BP	GO:0002040	sprouting angiogenesis	0.000671286	0.0294919
BP	GO:0030855	epithelial cell differentiation	0.000682105	0.0294919
BP	GO:0008535	respiratory chain complex IV assembly	0.000696987	0.0294919
BP	GO:0022010	central nervous system myelination	0.000696987	0.0294919
BP	GO:0032291	axon ensheathment in central nervous system	0.000696987	0.0294919
BP	GO:0061339	establishment or maintenance of monopolar cell polarity	0.000696987	0.0294919
BP	GO:0006163	purine nucleotide metabolic process	0.000720779	0.0302727
BP	GO:0061572	actin filament bundle organization	0.000747483	0.0311634
BP	GO:1990542	mitochondrial transmembrane transport	0.000813991	0.0336885
BP	GO:0003205	cardiac chamber development	0.00087485	0.0359449
BP	GO:0061008	hepaticobiliary system development	0.000921986	0.0376091
BP	GO:0006099	tricarboxylic acid cycle	0.000939306	0.0380419
BP	GO:0042552	myelination	0.00101069	0.0400477
BP	GO:0030859	polarized epithelial cell differentiation	0.00101449	0.0400477
BP	GO:0035089	establishment of apical/basal cell polarity	0.00101449	0.0400477
BP	GO:0001843	neural tube closure	0.00101708	0.0400477
BP	GO:0008361	regulation of cell size	0.00110756	0.0430801
BP	GO:0071320	cellular response to cAMP	0.00110929	0.0430801
BP	GO:1904018	positive regulation of vasculature development	0.00114209	0.0435173
BP	GO:0048844	artery morphogenesis	0.00115595	0.0435173
BP	GO:0051145	smooth muscle cell differentiation	0.00115595	0.0435173
BP	GO:0060560	developmental growth involved in morphogenesis	0.00115818	0.0435173
BP	GO:0051149	positive regulation of muscle cell differentiation	0.00116834	0.0435173
BP	GO:0033273	response to vitamin	0.00117054	0.0435173
BP	GO:0070570	regulation of neuron projection regeneration	0.00117428	0.0435173
BP	GO:0032543	mitochondrial translation	0.00124312	0.0457695
BP	GO:0031102	neuron projection regeneration	0.00128948	0.0468675
BP	GO:0065002	intracellular protein transmembrane transport	0.00128948	0.0468675
BP	GO:0048010	vascular endothelial growth factor receptor signaling pathway	0.00132896	0.0479949
BP	GO:0043500	muscle adaptation	0.00135737	0.0480361
BP	GO:0001889	liver development	0.00137304	0.0480361
BP	GO:0060606	tube closure	0.00137304	0.0480361
BP	GO:0019693	ribose phosphate metabolic process	0.00137341	0.0480361
BP	GO:0043534	blood vessel endothelial cell migration	0.00137805	0.0480361
BP	GO:0070286	axonemal dynein complex assembly	0.00138093	0.0480361
BP	GO:0042476	odontogenesis	0.00142277	0.0491896
CC	GO:0098800	inner mitochondrial membrane protein complex	1.13398e-15	2.71605e-13
CC	GO:0000313	organellar ribosome	1.19474e-15	2.71605e-13
CC	GO:0005761	mitochondrial ribosome	1.19474e-15	2.71605e-13
CC	GO:0070469	respiratory chain	8.10477e-15	1.38186e-12
CC	GO:0005746	mitochondrial respiratory chain	1.25505e-14	1.38195e-12
CC	GO:0098803	respiratory chain complex	1.25505e-14	1.38195e-12
CC	GO:0098798	mitochondrial protein complex	1.41843e-14	1.38195e-12
CC	GO:0000315	organellar large ribosomal subunit	3.96036e-12	3.00107e-10
CC	GO:0005762	mitochondrial large ribosomal subunit	3.96036e-12	3.00107e-10
CC	GO:0005743	mitochondrial inner membrane	5.31309e-11	3.62353e-09
CC	GO:0005759	mitochondrial matrix	1.23183e-10	6.28153e-09
CC	GO:0005747	mitochondrial respiratory chain complex I	1.28946e-10	6.28153e-09
CC	GO:0030964	NADH dehydrogenase complex	1.28946e-10	6.28153e-09
CC	GO:0045271	respiratory chain complex I	1.28946e-10	6.28153e-09
CC	GO:0044455	mitochondrial membrane part	3.66615e-10	1.66688e-08
CC	GO:0019866	organelle inner membrane	1.80257e-09	7.68344e-08
CC	GO:1990204	oxidoreductase complex	1.88909e-07	7.57858e-06
CC	GO:0031514	motile cilium	2.5514e-07	9.29574e-06
CC	GO:0001726	ruffle	2.58972e-07	9.29574e-06
CC	GO:0070161	anchoring junction	5.04927e-07	1.7218e-05
CC	GO:0031252	cell leading edge	6.75843e-07	2.16697e-05
CC	GO:0005912	adherens junction	6.99022e-07	2.16697e-05
CC	GO:0005929	cilium	6.39868e-06	0.000189735
CC	GO:0000314	organellar small ribosomal subunit	4.75102e-05	0.00129608
CC	GO:0005763	mitochondrial small ribosomal subunit	4.75102e-05	0.00129608
CC	GO:0005925	focal adhesion	6.303e-05	0.00165333
CC	GO:0034709	methylosome	8.18337e-05	0.00205644
CC	GO:0005911	cell-cell junction	8.72522e-05	0.00205644
CC	GO:0005924	cell-substrate adherens junction	8.74439e-05	0.00205644
CC	GO:0030055	cell-substrate junction	9.46641e-05	0.00209546
CC	GO:0044391	ribosomal subunit	9.5248e-05	0.00209546
CC	GO:0032279	asymmetric synapse	0.000146268	0.00311734
CC	GO:0099572	postsynaptic specialization	0.000193634	0.00400178
CC	GO:0014069	postsynaptic density	0.000204427	0.00410056
CC	GO:0098984	neuron to neuron synapse	0.00022902	0.00446262
CC	GO:0005840	ribosome	0.000265183	0.00478136
CC	GO:0036126	sperm flagellum	0.00026641	0.00478136
CC	GO:0097729	9+2 motile cilium	0.00026641	0.00478136
CC	GO:0070069	cytochrome complex	0.000274594	0.00480187
CC	GO:0030027	lamellipodium	0.000353725	0.006031
CC	GO:0043209	myelin sheath	0.000371537	0.0061802
CC	GO:0042641	actomyosin	0.000418507	0.00679576
CC	GO:0032587	ruffle membrane	0.000514938	0.00800683
CC	GO:0045178	basal part of cell	0.000516569	0.00800683
CC	GO:0042383	sarcolemma	0.000571125	0.00865572
CC	GO:0015934	large ribosomal subunit	0.000677019	0.0100375
CC	GO:0005901	caveola	0.000760001	0.0110281
CC	GO:0044441	ciliary part	0.000810103	0.0114372
CC	GO:0030173	integral component of Golgi membrane	0.000832648	0.0114372
CC	GO:0031228	intrinsic component of Golgi membrane	0.000838508	0.0114372
CC	GO:0005753	mitochondrial proton-transporting ATP synthase complex	0.000956649	0.0127928
CC	GO:0070160	occluding junction	0.00101169	0.0132686
CC	GO:0045259	proton-transporting ATP synthase complex	0.0011925	0.015345
CC	GO:0009925	basal plasma membrane	0.00129955	0.0164129
CC	GO:0005750	mitochondrial respiratory chain complex III	0.00136157	0.0168835
CC	GO:0031256	leading edge membrane	0.00155378	0.0189228
CC	GO:0005930	axoneme	0.00192775	0.0226677
CC	GO:0097014	ciliary plasm	0.00192775	0.0226677
CC	GO:0044853	plasma membrane raft	0.00201272	0.0232656
CC	GO:0005777	peroxisome	0.00209648	0.0234394
CC	GO:0042579	microbody	0.00209648	0.0234394
CC	GO:0098839	postsynaptic density membrane	0.00225569	0.0248086
CC	GO:0098794	postsynapse	0.0022917	0.0248086
CC	GO:0005874	microtubule	0.00263149	0.0279867
CC	GO:0005605	basal lamina	0.00266735	0.0279867
CC	GO:0005923	bicellular tight junction	0.00280757	0.0290116
CC	GO:0099634	postsynaptic specialization membrane	0.00310186	0.0315742
CC	GO:0032839	dendrite cytoplasm	0.00318166	0.0319102
CC	GO:0030286	dynein complex	0.00344125	0.0339922
CC	GO:0001725	stress fiber	0.00353878	0.0339922
CC	GO:0097517	contractile actin filament bundle	0.00353878	0.0339922
CC	GO:0030424	axon	0.0037167	0.0352054
CC	GO:0032432	actin filament bundle	0.00407851	0.0381033
CC	GO:0015629	actin cytoskeleton	0.00449043	0.0409603
CC	GO:0000932	P-body	0.00450443	0.0409603
CC	GO:0000276	mitochondrial proton-transporting ATP synthase complex, coupling factor F(o)	0.00487408	0.0431704
CC	GO:0045275	respiratory chain complex III	0.00487408	0.0431704
CC	GO:0005839	proteasome core complex	0.00497418	0.0434922
MF	GO:0032947	protein complex scaffold	1.20525e-06	0.00104149
MF	GO:0046332	SMAD binding	1.9819e-06	0.00104149
MF	GO:0005088	Ras guanyl-nucleotide exchange factor activity	5.75775e-06	0.00201713
MF	GO:0005198	structural molecule activity	3.6822e-05	0.00967497
MF	GO:0016655	oxidoreductase activity, acting on NAD(P)H, quinone or similar compound as acceptor	5.34725e-05	0.0112399
MF	GO:0050839	cell adhesion molecule binding	8.71699e-05	0.0152693
MF	GO:0003954	NADH dehydrogenase activity	0.000117374	0.0171556
MF	GO:0044325	ion channel binding	0.000130585	0.0171556
MF	GO:0005085	guanyl-nucleotide exchange factor activity	0.000171262	0.0199996
MF	GO:0003777	microtubule motor activity	0.000190633	0.0200224
MF	GO:0008137	NADH dehydrogenase (ubiquinone) activity	0.000228609	0.0200224
MF	GO:0050136	NADH dehydrogenase (quinone) activity	0.000228609	0.0200224
MF	GO:0035255	ionotropic glutamate receptor binding	0.000268948	0.0211988
MF	GO:0003735	structural constituent of ribosome	0.000282382	0.0211988
MF	GO:0003779	actin binding	0.000615256	0.0408144
MF	GO:0003774	motor activity	0.000621343	0.0408144

## Sheet: WT6movsWT2mo_KEGG
KEGGID	Description	pvalue	padj
mmu05016	Huntington's disease	5.43007e-18	1.65074e-15
mmu00190	Oxidative phosphorylation	1.09663e-12	1.66688e-10
mmu05010	Alzheimer's disease	1.54915e-11	1.5698e-09
mmu04932	Non-alcoholic fatty liver disease (NAFLD)	5.70112e-10	4.33285e-08
mmu05012	Parkinson's disease	4.98725e-08	3.03225e-06
mmu04070	Phosphatidylinositol signaling system	0.00082468	0.0417838
mmu04723	Retrograde endocannabinoid signaling	0.00100302	0.0435597

## Sheet: WT9movsWT2mo_GO
Category	GOID	Description	pvalue	padj
BP	GO:0048514	blood vessel morphogenesis	4.2804e-24	2.29729e-20
BP	GO:0001525	angiogenesis	8.63857e-22	2.31816e-18
BP	GO:1901342	regulation of vasculature development	6.31338e-13	1.12946e-09
BP	GO:0001667	ameboidal-type cell migration	9.64541e-12	1.29417e-08
BP	GO:0045765	regulation of angiogenesis	2.10224e-11	2.25654e-08
BP	GO:0009611	response to wounding	5.66003e-11	5.06289e-08
BP	GO:0030335	positive regulation of cell migration	9.82479e-11	7.19221e-08
BP	GO:0090130	tissue migration	1.07206e-10	7.19221e-08
BP	GO:0010631	epithelial cell migration	1.29569e-10	7.72661e-08
BP	GO:0090132	epithelium migration	1.97625e-10	1.06065e-07
BP	GO:0040017	positive regulation of locomotion	2.31146e-10	1.12283e-07
BP	GO:0051272	positive regulation of cellular component movement	2.51052e-10	1.12283e-07
BP	GO:0043542	endothelial cell migration	3.6177e-10	1.49355e-07
BP	GO:2000147	positive regulation of cell motility	4.73413e-10	1.81486e-07
BP	GO:0003158	endothelium development	8.87358e-10	3.17497e-07
BP	GO:0030855	epithelial cell differentiation	9.66801e-10	3.24301e-07
BP	GO:0002009	morphogenesis of an epithelium	3.6686e-09	1.1582e-06
BP	GO:0034329	cell junction assembly	7.10331e-09	2.11797e-06
BP	GO:1904018	positive regulation of vasculature development	7.99079e-09	2.25719e-06
BP	GO:0060541	respiratory system development	8.56729e-09	2.29903e-06
BP	GO:0071363	cellular response to growth factor stimulus	1.07516e-08	2.74779e-06
BP	GO:0034330	cell junction organization	1.58249e-08	3.86057e-06
BP	GO:0001570	vasculogenesis	2.21277e-08	4.86227e-06
BP	GO:0060562	epithelial tube morphogenesis	2.26272e-08	4.86227e-06
BP	GO:0030323	respiratory tube development	2.34704e-08	4.86227e-06
BP	GO:0045446	endothelial cell differentiation	2.35549e-08	4.86227e-06
BP	GO:0030324	lung development	3.47905e-08	6.91558e-06
BP	GO:0035239	tube morphogenesis	3.69842e-08	7.08907e-06
BP	GO:0045216	cell-cell junction organization	4.24515e-08	7.85645e-06
BP	GO:0042060	wound healing	5.18421e-08	9.27455e-06
BP	GO:0045785	positive regulation of cell adhesion	5.54353e-08	9.59745e-06
BP	GO:0048010	vascular endothelial growth factor receptor signaling pathway	1.27277e-07	2.13467e-05
BP	GO:0001935	endothelial cell proliferation	1.9431e-07	3.16019e-05
BP	GO:0031589	cell-substrate adhesion	2.1118e-07	3.33354e-05
BP	GO:0071560	cellular response to transforming growth factor beta stimulus	2.4678e-07	3.6802e-05
BP	GO:0001885	endothelial cell development	2.46855e-07	3.6802e-05
BP	GO:0071559	response to transforming growth factor beta	3.58408e-07	5.19885e-05
BP	GO:0098660	inorganic ion transmembrane transport	5.39158e-07	7.6149e-05
BP	GO:0001936	regulation of endothelial cell proliferation	5.98637e-07	8.23817e-05
BP	GO:1901615	organic hydroxy compound metabolic process	6.16377e-07	8.27024e-05
BP	GO:0051271	negative regulation of cellular component movement	6.89967e-07	9.03183e-05
BP	GO:0007178	transmembrane receptor protein serine/threonine kinase signaling pathway	7.32903e-07	9.36545e-05
BP	GO:0007043	cell-cell junction assembly	7.58164e-07	9.46294e-05
BP	GO:0010632	regulation of epithelial cell migration	7.7704e-07	9.47812e-05
BP	GO:0050920	regulation of chemotaxis	8.06176e-07	9.615e-05
BP	GO:0030198	extracellular matrix organization	1.0074e-06	0.000114994
BP	GO:0048732	gland development	1.03977e-06	0.000114994
BP	GO:1901343	negative regulation of vasculature development	1.04423e-06	0.000114994
BP	GO:0060485	mesenchyme development	1.04988e-06	0.000114994
BP	GO:0043062	extracellular structure organization	1.19285e-06	0.000126026
BP	GO:0007266	Rho protein signal transduction	1.20676e-06	0.000126026
BP	GO:0007179	transforming growth factor beta receptor signaling pathway	1.22105e-06	0.000126026
BP	GO:0060841	venous blood vessel development	1.31209e-06	0.000130732
BP	GO:0010810	regulation of cell-substrate adhesion	1.32777e-06	0.000130732
BP	GO:0061298	retina vasculature development in camera-type eye	1.35888e-06	0.000130732
BP	GO:0016525	negative regulation of angiogenesis	1.36407e-06	0.000130732
BP	GO:0045766	positive regulation of angiogenesis	1.39253e-06	0.000131117
BP	GO:0051056	regulation of small GTPase mediated signal transduction	1.42668e-06	0.000132017
BP	GO:0050678	regulation of epithelial cell proliferation	1.52554e-06	0.000138773
BP	GO:0010721	negative regulation of cell development	1.75187e-06	0.000156704
BP	GO:0050673	epithelial cell proliferation	1.97727e-06	0.000173967
BP	GO:0035023	regulation of Rho protein signal transduction	2.08777e-06	0.000179846
BP	GO:0007219	Notch signaling pathway	2.1111e-06	0.000179846
BP	GO:0007160	cell-matrix adhesion	2.31125e-06	0.00019382
BP	GO:0023061	signal release	2.92068e-06	0.000241159
BP	GO:0001101	response to acid chemical	2.99309e-06	0.000243392
BP	GO:0007264	small GTPase mediated signal transduction	3.07282e-06	0.000246146
BP	GO:2000181	negative regulation of blood vessel morphogenesis	3.13353e-06	0.000247319
BP	GO:0050921	positive regulation of chemotaxis	3.20702e-06	0.000249451
BP	GO:0098662	inorganic cation transmembrane transport	3.40002e-06	0.000260684
BP	GO:0090287	regulation of cellular response to growth factor stimulus	4.58981e-06	0.000346951
BP	GO:0030336	negative regulation of cell migration	4.74646e-06	0.000353809
BP	GO:0035924	cellular response to vascular endothelial growth factor stimulus	4.87715e-06	0.000356178
BP	GO:0010817	regulation of hormone levels	4.91097e-06	0.000356178
BP	GO:0034765	regulation of ion transmembrane transport	5.39765e-06	0.000386256
BP	GO:0050768	negative regulation of neurogenesis	5.5424e-06	0.000391396
BP	GO:0006820	anion transport	6.63522e-06	0.000458592
BP	GO:0006935	chemotaxis	6.66483e-06	0.000458592
BP	GO:0001974	blood vessel remodeling	7.5107e-06	0.000510252
BP	GO:0007423	sensory organ development	7.84219e-06	0.000526113
BP	GO:0003013	circulatory system process	8.01676e-06	0.000527226
BP	GO:0042330	taxis	8.05526e-06	0.000527226
BP	GO:0010594	regulation of endothelial cell migration	8.69298e-06	0.000562111
BP	GO:2000146	negative regulation of cell motility	9.22871e-06	0.000589649
BP	GO:0043534	blood vessel endothelial cell migration	9.36601e-06	0.000591381
BP	GO:0010595	positive regulation of endothelial cell migration	9.51862e-06	0.000594029
BP	GO:0003007	heart morphogenesis	9.814e-06	0.000605422
BP	GO:0006897	endocytosis	1.05211e-05	0.000641665
BP	GO:0030856	regulation of epithelial cell differentiation	1.07999e-05	0.000642878
BP	GO:0002040	sprouting angiogenesis	1.08919e-05	0.000642878
BP	GO:0048771	tissue remodeling	1.09003e-05	0.000642878
BP	GO:0001945	lymph vessel development	1.30447e-05	0.000760986
BP	GO:0060840	artery development	1.48381e-05	0.000856301
BP	GO:0045746	negative regulation of Notch signaling pathway	1.52884e-05	0.000872902
BP	GO:1903706	regulation of hemopoiesis	1.57078e-05	0.000887409
BP	GO:0001503	ossification	1.65419e-05	0.000924797
BP	GO:0001569	branching involved in blood vessel morphogenesis	1.69599e-05	0.000938392
BP	GO:0061138	morphogenesis of a branching epithelium	1.73301e-05	0.000949087
BP	GO:0060326	cell chemotaxis	1.83721e-05	0.000995993
BP	GO:0090092	regulation of transmembrane receptor protein serine/threonine kinase signaling pathway	1.856e-05	0.000996115
BP	GO:0048844	artery morphogenesis	1.90912e-05	0.00101448
BP	GO:0071229	cellular response to acid chemical	2.09766e-05	0.00110374
BP	GO:0008593	regulation of Notch signaling pathway	2.15259e-05	0.00112164
BP	GO:0033627	cell adhesion mediated by integrin	2.22975e-05	0.00115068
BP	GO:0098742	cell-cell adhesion via plasma-membrane adhesion molecules	2.311e-05	0.00118125
BP	GO:0045601	regulation of endothelial cell differentiation	2.38552e-05	0.00120784
BP	GO:0050900	leukocyte migration	2.44019e-05	0.00122397
BP	GO:1903708	positive regulation of hemopoiesis	2.55854e-05	0.00127145
BP	GO:0034762	regulation of transmembrane transport	2.77046e-05	0.0013618
BP	GO:1903844	regulation of cellular response to transforming growth factor beta stimulus	2.79108e-05	0.0013618
BP	GO:0010634	positive regulation of epithelial cell migration	2.91494e-05	0.00138447
BP	GO:0010811	positive regulation of cell-substrate adhesion	2.91494e-05	0.00138447
BP	GO:0031099	regeneration	2.91494e-05	0.00138447
BP	GO:0008015	blood circulation	3.01788e-05	0.00142079
BP	GO:0040013	negative regulation of locomotion	3.25925e-05	0.00152104
BP	GO:0030099	myeloid cell differentiation	3.28751e-05	0.00152104
BP	GO:0052548	regulation of endopeptidase activity	3.53167e-05	0.00161199
BP	GO:1902105	regulation of leukocyte differentiation	3.54417e-05	0.00161199
BP	GO:0001501	skeletal system development	3.61826e-05	0.00162661
BP	GO:0001937	negative regulation of endothelial cell proliferation	3.63691e-05	0.00162661
BP	GO:0051961	negative regulation of nervous system development	3.68572e-05	0.00163482
BP	GO:0002521	leukocyte differentiation	3.72448e-05	0.00163847
BP	GO:0032835	glomerulus development	3.77221e-05	0.00164597
BP	GO:0038084	vascular endothelial growth factor signaling pathway	3.93166e-05	0.00170171
BP	GO:0050865	regulation of cell activation	4.22449e-05	0.0018135
BP	GO:0048754	branching morphogenesis of an epithelial tube	4.25752e-05	0.0018135
BP	GO:0007156	homophilic cell adhesion via plasma membrane adhesion molecules	4.29567e-05	0.00181534
BP	GO:0001763	morphogenesis of a branching structure	4.34597e-05	0.00182225
BP	GO:0017015	regulation of transforming growth factor beta receptor signaling pathway	5.21101e-05	0.00216802
BP	GO:0051764	actin crosslink formation	6.77047e-05	0.00279516
BP	GO:0050866	negative regulation of cell activation	7.35887e-05	0.00301489
BP	GO:0030947	regulation of vascular endothelial growth factor receptor signaling pathway	7.58581e-05	0.00308432
BP	GO:0052547	regulation of peptidase activity	8.25963e-05	0.00328544
BP	GO:0048659	smooth muscle cell proliferation	8.26411e-05	0.00328544
BP	GO:0061572	actin filament bundle organization	8.26411e-05	0.00328544
BP	GO:0009914	hormone transport	8.50385e-05	0.00335589
BP	GO:0006066	alcohol metabolic process	8.77802e-05	0.0034388
BP	GO:0050804	modulation of synaptic transmission	9.54604e-05	0.00368732
BP	GO:0045665	negative regulation of neuron differentiation	9.54978e-05	0.00368732
BP	GO:0003197	endocardial cushion development	0.000106647	0.0040884
BP	GO:0003018	vascular process in circulatory system	0.000114068	0.00434186
BP	GO:0051017	actin filament bundle assembly	0.000119293	0.00450876
BP	GO:0043410	positive regulation of MAPK cascade	0.000122281	0.00453763
BP	GO:0046578	regulation of Ras protein signal transduction	0.000122582	0.00453763
BP	GO:1903034	regulation of response to wounding	0.000122593	0.00453763
BP	GO:0048762	mesenchymal cell differentiation	0.000130387	0.00479307
BP	GO:0032103	positive regulation of response to external stimulus	0.000132643	0.00483065
BP	GO:0007215	glutamate receptor signaling pathway	0.00013321	0.00483065
BP	GO:0007015	actin filament organization	0.000153456	0.00552751
BP	GO:0048167	regulation of synaptic plasticity	0.000156481	0.0055989
BP	GO:0033002	muscle cell proliferation	0.000163789	0.00582157
BP	GO:0031345	negative regulation of cell projection organization	0.000173659	0.00612576
BP	GO:1903725	regulation of phospholipid metabolic process	0.00017463	0.00612576
BP	GO:0072503	cellular divalent inorganic cation homeostasis	0.000188786	0.0065383
BP	GO:0002685	regulation of leukocyte migration	0.000188827	0.0065383
BP	GO:0022407	regulation of cell-cell adhesion	0.000200716	0.00690541
BP	GO:0031347	regulation of defense response	0.00021121	0.00722017
BP	GO:0055123	digestive system development	0.000214348	0.00728104
BP	GO:0050880	regulation of blood vessel size	0.000217175	0.00733069
BP	GO:0060325	face morphogenesis	0.000224204	0.00752064
BP	GO:0072507	divalent inorganic cation homeostasis	0.000232837	0.00776172
BP	GO:0050867	positive regulation of cell activation	0.000239736	0.00794236
BP	GO:0071900	regulation of protein serine/threonine kinase activity	0.000242831	0.00799554
BP	GO:0006836	neurotransmitter transport	0.000244729	0.0080089
BP	GO:0007265	Ras protein signal transduction	0.000247145	0.00803896
BP	GO:0035150	regulation of tube size	0.000249279	0.00805951
BP	GO:0044406	adhesion of symbiont to host	0.000263955	0.00844232
BP	GO:0051251	positive regulation of lymphocyte activation	0.000266112	0.00844232
BP	GO:0010633	negative regulation of epithelial cell migration	0.00026623	0.00844232
BP	GO:0022409	positive regulation of cell-cell adhesion	0.000267411	0.00844232
BP	GO:0003205	cardiac chamber development	0.000278967	0.00856501
BP	GO:0003206	cardiac chamber morphogenesis	0.000279276	0.00856501
BP	GO:0007269	neurotransmitter secretion	0.000279276	0.00856501
BP	GO:0050680	negative regulation of epithelial cell proliferation	0.000279276	0.00856501
BP	GO:0099643	signal release from synapse	0.000279276	0.00856501
BP	GO:0051345	positive regulation of hydrolase activity	0.000293052	0.00893353
BP	GO:0032970	regulation of actin filament-based process	0.000294622	0.00893353
BP	GO:0007162	negative regulation of cell adhesion	0.000303417	0.00913637
BP	GO:0001938	positive regulation of endothelial cell proliferation	0.0003059	0.00913637
BP	GO:0048483	autonomic nervous system development	0.000307227	0.00913637
BP	GO:0001952	regulation of cell-matrix adhesion	0.000309823	0.00913637
BP	GO:0051592	response to calcium ion	0.000309823	0.00913637
BP	GO:0016125	sterol metabolic process	0.000311928	0.00914819
BP	GO:0061299	retina vasculature morphogenesis in camera-type eye	0.000316883	0.00917128
BP	GO:0072224	metanephric glomerulus development	0.000316883	0.00917128
BP	GO:0032526	response to retinoic acid	0.000322908	0.00917128
BP	GO:1901888	regulation of cell junction assembly	0.000322908	0.00917128
BP	GO:1902106	negative regulation of leukocyte differentiation	0.00032451	0.00917128
BP	GO:0001655	urogenital system development	0.00032727	0.00917128
BP	GO:0046879	hormone secretion	0.00032727	0.00917128
BP	GO:1902652	secondary alcohol metabolic process	0.000327947	0.00917128
BP	GO:0051480	regulation of cytosolic calcium ion concentration	0.000328095	0.00917128
BP	GO:0043551	regulation of phosphatidylinositol 3-kinase activity	0.000340782	0.00947657
BP	GO:0010977	negative regulation of neuron projection development	0.000356683	0.00984889
BP	GO:0090100	positive regulation of transmembrane receptor protein serine/threonine kinase signaling pathway	0.000357841	0.00984889
BP	GO:0006875	cellular metal ion homeostasis	0.000367721	0.0100692
BP	GO:0001738	morphogenesis of a polarized epithelium	0.000383963	0.0104605
BP	GO:0030510	regulation of BMP signaling pathway	0.000390598	0.0105788
BP	GO:0045087	innate immune response	0.000392244	0.0105788
BP	GO:0008203	cholesterol metabolic process	0.000405823	0.0108903
BP	GO:0090066	regulation of anatomical structure size	0.000410853	0.0109704
BP	GO:0030278	regulation of ossification	0.000415552	0.0110409
BP	GO:0060348	bone development	0.000425119	0.0112395
BP	GO:0002696	positive regulation of leukocyte activation	0.000431556	0.0113537
BP	GO:0022612	gland morphogenesis	0.00044112	0.0114613
BP	GO:0048660	regulation of smooth muscle cell proliferation	0.00044112	0.0114613
BP	GO:0009617	response to bacterium	0.000442051	0.0114613
BP	GO:0008202	steroid metabolic process	0.000465409	0.0120089
BP	GO:0007044	cell-substrate junction assembly	0.000485885	0.0124773
BP	GO:0007613	memory	0.000499304	0.0127608
BP	GO:0060350	endochondral bone morphogenesis	0.000524589	0.0132805
BP	GO:1903391	regulation of adherens junction organization	0.000524589	0.0132805
BP	GO:0071902	positive regulation of protein serine/threonine kinase activity	0.000527239	0.0132849
BP	GO:0015698	inorganic anion transport	0.000530248	0.0132983
BP	GO:0070838	divalent metal ion transport	0.000549976	0.0137289
BP	GO:0061028	establishment of endothelial barrier	0.000553998	0.0137653
BP	GO:0048568	embryonic organ development	0.00056042	0.0138607
BP	GO:1903393	positive regulation of adherens junction organization	0.000570831	0.014009
BP	GO:0002694	regulation of leukocyte activation	0.000571636	0.014009
BP	GO:0035904	aorta development	0.000581396	0.0141834
BP	GO:0072006	nephron development	0.000586493	0.014243
BP	GO:0016331	morphogenesis of embryonic epithelium	0.000590046	0.0142525
BP	GO:0072511	divalent inorganic cation transport	0.000594056	0.0142525
BP	GO:0050679	positive regulation of epithelial cell proliferation	0.000594849	0.0142525
BP	GO:0001886	endothelial cell morphogenesis	0.00060759	0.0143654
BP	GO:0032823	regulation of natural killer cell differentiation	0.00060759	0.0143654
BP	GO:0060973	cell migration involved in heart development	0.00060759	0.0143654
BP	GO:0006816	calcium ion transport	0.00062694	0.014556
BP	GO:0055074	calcium ion homeostasis	0.000627361	0.014556
BP	GO:0048489	synaptic vesicle transport	0.000629214	0.014556
BP	GO:0097480	establishment of synaptic vesicle localization	0.000629214	0.014556
BP	GO:0099003	vesicle-mediated transport in synapse	0.000629214	0.014556
BP	GO:0044236	multicellular organism metabolic process	0.000650399	0.0149815
BP	GO:0043547	positive regulation of GTPase activity	0.000653655	0.0149922
BP	GO:1902107	positive regulation of leukocyte differentiation	0.000664997	0.0151874
BP	GO:0032956	regulation of actin cytoskeleton organization	0.000695951	0.0157602
BP	GO:1902903	regulation of supramolecular fiber organization	0.000695951	0.0157602
BP	GO:0016049	cell growth	0.000703891	0.015873
BP	GO:0098542	defense response to other organism	0.000718303	0.0161303
BP	GO:0002829	negative regulation of type 2 immune response	0.000722213	0.0161505
BP	GO:0072577	endothelial cell apoptotic process	0.000730219	0.016206
BP	GO:0001776	leukocyte homeostasis	0.000733755	0.016206
BP	GO:0090090	negative regulation of canonical Wnt signaling pathway	0.000733755	0.016206
BP	GO:0002064	epithelial cell development	0.000750781	0.0165141
BP	GO:0018108	peptidyl-tyrosine phosphorylation	0.000766367	0.0167881
BP	GO:0009636	response to toxic substance	0.000770603	0.0168123
BP	GO:0007611	learning or memory	0.000777377	0.0168914
BP	GO:2000116	regulation of cysteine-type endopeptidase activity	0.000799752	0.0173075
BP	GO:2000351	regulation of endothelial cell apoptotic process	0.000849447	0.0183092
BP	GO:0051249	regulation of lymphocyte activation	0.000880414	0.0188011
BP	GO:0003151	outflow tract morphogenesis	0.00088278	0.0188011
BP	GO:0032963	collagen metabolic process	0.00088278	0.0188011
BP	GO:0099531	presynaptic process involved in chemical synaptic transmission	0.000888745	0.0188218
BP	GO:0031032	actomyosin structure organization	0.000891903	0.0188218
BP	GO:0071674	mononuclear cell migration	0.000894274	0.0188218
BP	GO:0002683	negative regulation of immune system process	0.000904322	0.018959
BP	GO:0018212	peptidyl-tyrosine modification	0.000916799	0.0191458
BP	GO:0045778	positive regulation of ossification	0.000955001	0.0198662
BP	GO:0003231	cardiac ventricle development	0.000959764	0.0198882
BP	GO:0050777	negative regulation of immune response	0.000965742	0.0199351
BP	GO:0035909	aorta morphogenesis	0.000974626	0.0199636
BP	GO:0006874	cellular calcium ion homeostasis	0.000976909	0.0199636
BP	GO:0006898	receptor-mediated endocytosis	0.000978277	0.0199636
BP	GO:0030509	BMP signaling pathway	0.000983349	0.019991
BP	GO:0015711	organic anion transport	0.00101528	0.0204981
BP	GO:0030100	regulation of endocytosis	0.00101593	0.0204981
BP	GO:0044259	multicellular organismal macromolecule metabolic process	0.00106603	0.0213825
BP	GO:0003159	morphogenesis of an endothelium	0.0010757	0.0213825
BP	GO:0045603	positive regulation of endothelial cell differentiation	0.0010757	0.0213825
BP	GO:0061154	endothelial tube morphogenesis	0.0010757	0.0213825
BP	GO:2000108	positive regulation of leukocyte apoptotic process	0.00109708	0.0216656
BP	GO:0045666	positive regulation of neuron differentiation	0.00110213	0.0216656
BP	GO:0002687	positive regulation of leukocyte migration	0.00111415	0.0216656
BP	GO:0035296	regulation of tube diameter	0.0011157	0.0216656
BP	GO:0071805	potassium ion transmembrane transport	0.0011157	0.0216656
BP	GO:0097746	regulation of blood vessel diameter	0.0011157	0.0216656
BP	GO:0030098	lymphocyte differentiation	0.0011182	0.0216656
BP	GO:0030316	osteoclast differentiation	0.0011282	0.0217808
BP	GO:0007204	positive regulation of cytosolic calcium ion concentration	0.00113999	0.0219295
BP	GO:0061041	regulation of wound healing	0.00118807	0.0227727
BP	GO:0002573	myeloid leukocyte differentiation	0.00119637	0.0228502
BP	GO:0035767	endothelial cell chemotaxis	0.00120135	0.0228639
BP	GO:0007517	muscle organ development	0.00120587	0.022869
BP	GO:0060323	head morphogenesis	0.00122668	0.0231003
BP	GO:0071277	cellular response to calcium ion	0.00122668	0.0231003
BP	GO:0043537	negative regulation of blood vessel endothelial cell migration	0.00126167	0.0235428
BP	GO:0045619	regulation of lymphocyte differentiation	0.00126334	0.0235428
BP	GO:0071804	cellular potassium ion transport	0.00126334	0.0235428
BP	GO:0035567	non-canonical Wnt signaling pathway	0.00129662	0.023798
BP	GO:0043010	camera-type eye development	0.0012983	0.023798
BP	GO:0060537	muscle tissue development	0.00130243	0.023798
BP	GO:0071417	cellular response to organonitrogen compound	0.00130243	0.023798
BP	GO:0060071	Wnt signaling pathway, planar cell polarity pathway	0.00130533	0.023798
BP	GO:0071772	response to BMP	0.00130807	0.023798
BP	GO:0071773	cellular response to BMP stimulus	0.00130807	0.023798
BP	GO:0001666	response to hypoxia	0.0013128	0.0238034
BP	GO:0002695	negative regulation of leukocyte activation	0.00131919	0.0238387
BP	GO:0006869	lipid transport	0.00133888	0.0241134
BP	GO:0006813	potassium ion transport	0.00134799	0.0241962
BP	GO:0006688	glycosphingolipid biosynthetic process	0.00140978	0.0250539
BP	GO:0043129	surfactant homeostasis	0.00140978	0.0250539
BP	GO:0048845	venous blood vessel morphogenesis	0.00140978	0.0250539
BP	GO:0051493	regulation of cytoskeleton organization	0.00142424	0.0252274
BP	GO:0051650	establishment of vesicle localization	0.0014627	0.0258234
BP	GO:0048511	rhythmic process	0.0015161	0.0266784
BP	GO:0010035	response to inorganic substance	0.00153185	0.0268675
BP	GO:0008217	regulation of blood pressure	0.00154964	0.0270413
BP	GO:0045621	positive regulation of lymphocyte differentiation	0.00155688	0.0270413
BP	GO:1904019	epithelial cell apoptotic process	0.00155688	0.0270413
BP	GO:0032844	regulation of homeostatic process	0.00156749	0.0271378
BP	GO:0042110	T cell activation	0.00157296	0.027145
BP	GO:0003208	cardiac ventricle morphogenesis	0.00158569	0.0272769
BP	GO:2000027	regulation of organ morphogenesis	0.00160596	0.0273816
BP	GO:0022604	regulation of cell morphogenesis	0.0016102	0.0273816
BP	GO:0048562	embryonic organ morphogenesis	0.00161042	0.0273816
BP	GO:1903035	negative regulation of response to wounding	0.00162723	0.0273816
BP	GO:0001736	establishment of planar polarity	0.00162749	0.0273816
BP	GO:0007164	establishment of tissue polarity	0.00162749	0.0273816
BP	GO:0061383	trabecula morphogenesis	0.00162749	0.0273816
BP	GO:0046883	regulation of hormone secretion	0.00163898	0.0274888
BP	GO:0033674	positive regulation of kinase activity	0.00164467	0.0274983
BP	GO:0061448	connective tissue development	0.00167624	0.0277837
BP	GO:0001958	endochondral ossification	0.00168245	0.0277837
BP	GO:0036075	replacement ossification	0.00168245	0.0277837
BP	GO:0060445	branching involved in salivary gland morphogenesis	0.00168245	0.0277837
BP	GO:0061008	hepaticobiliary system development	0.00171244	0.028017
BP	GO:0035418	protein localization to synapse	0.00172354	0.028017
BP	GO:0035458	cellular response to interferon-beta	0.00172354	0.028017
BP	GO:0090175	regulation of establishment of planar polarity	0.00172354	0.028017
BP	GO:1900449	regulation of glutamate receptor signaling pathway	0.00172354	0.028017
BP	GO:0060538	skeletal muscle organ development	0.00173319	0.028017
BP	GO:0046634	regulation of alpha-beta T cell activation	0.00173834	0.028017
BP	GO:0060291	long-term synaptic potentiation	0.00173834	0.028017
BP	GO:0001654	eye development	0.00177061	0.0281922
BP	GO:0014706	striated muscle tissue development	0.00177077	0.0281922
BP	GO:0001841	neural tube formation	0.00177112	0.0281922
BP	GO:0001573	ganglioside metabolic process	0.00178598	0.0281922
BP	GO:0060547	negative regulation of necrotic cell death	0.00178598	0.0281922
BP	GO:0061162	establishment of monopolar cell polarity	0.00178598	0.0281922
BP	GO:0072010	glomerular epithelium development	0.00178598	0.0281922
BP	GO:0018149	peptide cross-linking	0.00182985	0.0287157
BP	GO:0031579	membrane raft organization	0.00182985	0.0287157
BP	GO:0050890	cognition	0.00186604	0.0291984
BP	GO:0050819	negative regulation of coagulation	0.00188088	0.0293449
BP	GO:0030325	adrenal gland development	0.00189055	0.0294104
BP	GO:0070304	positive regulation of stress-activated protein kinase signaling cascade	0.00192011	0.0297839
BP	GO:0008306	associative learning	0.00193434	0.0299181
BP	GO:0046717	acid secretion	0.00197783	0.0303364
BP	GO:0072132	mesenchyme morphogenesis	0.00197834	0.0303364
BP	GO:2000514	regulation of CD4-positive, alpha-beta T cell activation	0.00197834	0.0303364
BP	GO:0050769	positive regulation of neurogenesis	0.00199216	0.0304613
BP	GO:0006687	glycosphingolipid metabolic process	0.00201105	0.0304853
BP	GO:0007616	long-term memory	0.00201105	0.0304853
BP	GO:0060560	developmental growth involved in morphogenesis	0.00201607	0.0304853
BP	GO:0008347	glial cell migration	0.00202602	0.0304853
BP	GO:0070302	regulation of stress-activated protein kinase signaling cascade	0.00202776	0.0304853
BP	GO:0019216	regulation of lipid metabolic process	0.00202781	0.0304853
BP	GO:0046928	regulation of neurotransmitter secretion	0.00203378	0.0304896
BP	GO:0030799	regulation of cyclic nucleotide metabolic process	0.00209496	0.0312323
BP	GO:0097479	synaptic vesicle localization	0.00209496	0.0312323
BP	GO:1904062	regulation of cation transmembrane transport	0.00213343	0.0317178
BP	GO:1903039	positive regulation of leukocyte cell-cell adhesion	0.00215753	0.0319874
BP	GO:0001505	regulation of neurotransmitter levels	0.00218465	0.0323003
BP	GO:0045860	positive regulation of protein kinase activity	0.00219074	0.0323014
BP	GO:0043281	regulation of cysteine-type endopeptidase activity involved in apoptotic process	0.0022059	0.0324357
BP	GO:0036293	response to decreased oxygen levels	0.00222166	0.032576
BP	GO:0010876	lipid localization	0.00222901	0.032576
BP	GO:0000281	mitotic cytokinesis	0.00224578	0.032576
BP	GO:0010718	positive regulation of epithelial to mesenchymal transition	0.00224578	0.032576
BP	GO:0045071	negative regulation of viral genome replication	0.00224578	0.032576
BP	GO:2001056	positive regulation of cysteine-type endopeptidase activity	0.00225862	0.0326739
BP	GO:0097529	myeloid leukocyte migration	0.0022846	0.0329608
BP	GO:2001236	regulation of extrinsic apoptotic signaling pathway	0.00233104	0.0335408
BP	GO:0010976	positive regulation of neuron projection development	0.00236275	0.0338844
BP	GO:0008360	regulation of cell shape	0.00236755	0.0338844
BP	GO:0046330	positive regulation of JNK cascade	0.00238001	0.033972
BP	GO:0048662	negative regulation of smooth muscle cell proliferation	0.00239669	0.0341194
BP	GO:0001889	liver development	0.00244266	0.0344993
BP	GO:0003279	cardiac septum development	0.00244266	0.0344993
BP	GO:0048565	digestive tract development	0.00244266	0.0344993
BP	GO:0072001	renal system development	0.00246264	0.0345291
BP	GO:0030850	prostate gland development	0.00247759	0.0345291
BP	GO:0051893	regulation of focal adhesion assembly	0.00247759	0.0345291
BP	GO:0090109	regulation of cell-substrate junction assembly	0.00247759	0.0345291
BP	GO:0060324	face development	0.0024837	0.0345291
BP	GO:0010463	mesenchymal cell proliferation	0.00250241	0.0345291
BP	GO:0032060	bleb assembly	0.00250267	0.0345291
BP	GO:0060856	establishment of blood-brain barrier	0.00250267	0.0345291
BP	GO:2000188	regulation of cholesterol homeostasis	0.00250267	0.0345291
BP	GO:0007159	leukocyte cell-cell adhesion	0.00254496	0.0350226
BP	GO:0030511	positive regulation of transforming growth factor beta receptor signaling pathway	0.00258525	0.0353055
BP	GO:0060039	pericardium development	0.00258525	0.0353055
BP	GO:1903846	positive regulation of cellular response to transforming growth factor beta stimulus	0.00258525	0.0353055
BP	GO:0007596	blood coagulation	0.00260278	0.0354546
BP	GO:0042445	hormone metabolic process	0.00266996	0.0362777
BP	GO:0042493	response to drug	0.0027101	0.0367301
BP	GO:0001946	lymphangiogenesis	0.00278625	0.0370038
BP	GO:0030903	notochord development	0.00278625	0.0370038
BP	GO:0036303	lymph vessel morphogenesis	0.00278625	0.0370038
BP	GO:0090025	regulation of monocyte chemotaxis	0.00278625	0.0370038
BP	GO:2000515	negative regulation of CD4-positive, alpha-beta T cell activation	0.00278625	0.0370038
BP	GO:0050864	regulation of B cell activation	0.00280037	0.0370038
BP	GO:0001838	embryonic epithelial tube formation	0.00280587	0.0370038
BP	GO:0030168	platelet activation	0.00281192	0.0370038
BP	GO:0002467	germinal center formation	0.00281237	0.0370038
BP	GO:0030825	positive regulation of cGMP metabolic process	0.00281237	0.0370038
BP	GO:0061339	establishment or maintenance of monopolar cell polarity	0.00281237	0.0370038
BP	GO:1904035	regulation of epithelial cell apoptotic process	0.00281303	0.0370038
BP	GO:0002688	regulation of leukocyte chemotaxis	0.00284162	0.0372885
BP	GO:0043087	regulation of GTPase activity	0.00285262	0.0373415
BP	GO:0009311	oligosaccharide metabolic process	0.00289024	0.0376503
BP	GO:0030199	collagen fibril organization	0.00289024	0.0376503
BP	GO:1905114	cell surface receptor signaling pathway involved in cell-cell signaling	0.00292455	0.038005
BP	GO:0042113	B cell activation	0.0029756	0.0385307
BP	GO:0007254	JNK cascade	0.00297937	0.0385307
BP	GO:0007229	integrin-mediated signaling pathway	0.00299234	0.0386055
BP	GO:0002819	regulation of adaptive immune response	0.00300475	0.0386285
BP	GO:2001238	positive regulation of extrinsic apoptotic signaling pathway	0.00301324	0.0386285
BP	GO:0002548	monocyte chemotaxis	0.00302291	0.0386285
BP	GO:0035456	response to interferon-beta	0.00302291	0.0386285
BP	GO:0043535	regulation of blood vessel endothelial cell migration	0.00306776	0.0388455
BP	GO:0046637	regulation of alpha-beta T cell differentiation	0.00306776	0.0388455
BP	GO:0007157	heterophilic cell-cell adhesion via plasma membrane cell adhesion molecules	0.00307608	0.0388455
BP	GO:0033619	membrane protein proteolysis	0.00307608	0.0388455
BP	GO:0043297	apical junction assembly	0.00307608	0.0388455
BP	GO:1901890	positive regulation of cell junction assembly	0.00310785	0.0391545
BP	GO:0034333	adherens junction assembly	0.00317033	0.039755
BP	GO:0035710	CD4-positive, alpha-beta T cell activation	0.00317033	0.039755
BP	GO:0002822	regulation of adaptive immune response based on somatic recombination of immune receptors built from immunoglobulin superfamily domains	0.00319096	0.0399205
BP	GO:0007519	skeletal muscle tissue development	0.00322856	0.0402035
BP	GO:0007599	hemostasis	0.00322856	0.0402035
BP	GO:0070588	calcium ion transmembrane transport	0.00324108	0.0402659
BP	GO:0030595	leukocyte chemotaxis	0.00325899	0.0403949
BP	GO:0006821	chloride transport	0.0032752	0.0405023
BP	GO:0032872	regulation of stress-activated MAPK cascade	0.0032931	0.0405991
BP	GO:0050727	regulation of inflammatory response	0.00329816	0.0405991
BP	GO:0097755	positive regulation of blood vessel diameter	0.00334103	0.0410328
BP	GO:0032874	positive regulation of stress-activated MAPK cascade	0.00337463	0.0413507
BP	GO:0030513	positive regulation of BMP signaling pathway	0.00346347	0.0423427
BP	GO:0010951	negative regulation of endopeptidase activity	0.00347378	0.0423723
BP	GO:0001837	epithelial to mesenchymal transition	0.00348554	0.0424193
BP	GO:0031341	regulation of cell killing	0.00349798	0.0424744
BP	GO:0051403	stress-activated MAPK cascade	0.00351228	0.0425517
BP	GO:0050796	regulation of insulin secretion	0.00355102	0.0429242
BP	GO:0002828	regulation of type 2 immune response	0.00356776	0.0430269
BP	GO:0046328	regulation of JNK cascade	0.00358686	0.0430269
BP	GO:0050817	coagulation	0.00358686	0.0430269
BP	GO:0001701	in utero embryonic development	0.00359159	0.0430269
BP	GO:0030195	negative regulation of blood coagulation	0.00367677	0.0437544
BP	GO:0070830	bicellular tight junction assembly	0.00367677	0.0437544
BP	GO:1900047	negative regulation of hemostasis	0.00367677	0.0437544
BP	GO:0071230	cellular response to amino acid stimulus	0.00372631	0.0442458
BP	GO:0043550	regulation of lipid kinase activity	0.00377617	0.0447389
BP	GO:0043200	response to amino acid	0.00380065	0.0447815
BP	GO:2000106	regulation of leukocyte apoptotic process	0.00380065	0.0447815
BP	GO:0051250	negative regulation of lymphocyte activation	0.0038048	0.0447815
BP	GO:0000910	cytokinesis	0.0039392	0.0461475
BP	GO:0050731	positive regulation of peptidyl-tyrosine phosphorylation	0.00394782	0.0461475
BP	GO:1901699	cellular response to nitrogen compound	0.00396634	0.0461475
BP	GO:0070482	response to oxygen levels	0.00396896	0.0461475
BP	GO:1905330	regulation of morphogenesis of an epithelium	0.00396939	0.0461475
BP	GO:0010939	regulation of necrotic cell death	0.00398105	0.0461475
BP	GO:2000311	regulation of AMPA receptor activity	0.00398105	0.0461475
BP	GO:0043406	positive regulation of MAP kinase activity	0.00400875	0.0463685
BP	GO:0030178	negative regulation of Wnt signaling pathway	0.00405428	0.0467942
BP	GO:0050818	regulation of coagulation	0.00407786	0.0469654
BP	GO:0031098	stress-activated protein kinase signaling cascade	0.00412538	0.0472276
BP	GO:0035089	establishment of apical/basal cell polarity	0.00412703	0.0472276
BP	GO:0048875	chemical homeostasis within a tissue	0.00412703	0.0472276
BP	GO:0007045	cell-substrate adherens junction assembly	0.00416054	0.047409
BP	GO:0048041	focal adhesion assembly	0.00416054	0.047409
BP	GO:0002460	adaptive immune response based on somatic recombination of immune receptors built from immunoglobulin superfamily domains	0.00422819	0.0476643
BP	GO:0097191	extrinsic apoptotic signaling pathway	0.00422819	0.0476643
BP	GO:0002693	positive regulation of cellular extravasation	0.00423623	0.0476643
BP	GO:0010544	negative regulation of platelet activation	0.00423623	0.0476643
BP	GO:0032365	intracellular lipid transport	0.00423623	0.0476643
BP	GO:0045063	T-helper 1 cell differentiation	0.00423623	0.0476643
BP	GO:0032102	negative regulation of response to external stimulus	0.0043528	0.0485708
BP	GO:0010171	body morphogenesis	0.004353	0.0485708
BP	GO:0051057	positive regulation of small GTPase mediated signal transduction	0.004353	0.0485708
BP	GO:0060389	pathway-restricted SMAD protein phosphorylation	0.004353	0.0485708
BP	GO:0060021	palate development	0.00439448	0.0489319
BP	GO:0050806	positive regulation of synaptic transmission	0.00440575	0.0489558
BP	GO:0021915	neural tube development	0.00441516	0.048959
BP	GO:0035850	epithelial cell differentiation involved in kidney development	0.00445262	0.0491712
BP	GO:0099601	regulation of neurotransmitter receptor activity	0.00445262	0.0491712
BP	GO:0001910	regulation of leukocyte mediated cytotoxicity	0.00451408	0.0496456
BP	GO:0046635	positive regulation of alpha-beta T cell activation	0.00451408	0.0496456
BP	GO:0045807	positive regulation of endocytosis	0.00455489	0.049992
CC	GO:0005912	adherens junction	7.0509e-12	2.48068e-09
CC	GO:0070161	anchoring junction	8.4377e-12	2.48068e-09
CC	GO:0005911	cell-cell junction	3.83036e-11	7.5075e-09
CC	GO:0031012	extracellular matrix	2.77033e-10	3.30223e-08
CC	GO:0030055	cell-substrate junction	3.19522e-10	3.30223e-08
CC	GO:0005924	cell-substrate adherens junction	3.36962e-10	3.30223e-08
CC	GO:0043235	receptor complex	5.72103e-10	4.80566e-08
CC	GO:0005925	focal adhesion	9.55096e-10	7.01996e-08
CC	GO:0005578	proteinaceous extracellular matrix	4.62358e-09	3.02074e-07
CC	GO:0045121	membrane raft	8.5609e-09	4.57619e-07
CC	GO:0098857	membrane microdomain	8.5609e-09	4.57619e-07
CC	GO:0044420	extracellular matrix component	4.33649e-08	2.12488e-06
CC	GO:0032432	actin filament bundle	7.1572e-08	3.23726e-06
CC	GO:0098589	membrane region	1.87859e-07	7.89009e-06
CC	GO:0015629	actin cytoskeleton	2.49786e-07	9.79162e-06
CC	GO:0042641	actomyosin	3.84913e-07	1.41455e-05
CC	GO:0001725	stress fiber	9.55805e-07	3.1223e-05
CC	GO:0097517	contractile actin filament bundle	9.55805e-07	3.1223e-05
CC	GO:0031252	cell leading edge	1.14279e-06	3.53663e-05
CC	GO:0042383	sarcolemma	2.30178e-06	6.76724e-05
CC	GO:0045177	apical part of cell	2.5166e-06	7.04647e-05
CC	GO:0009897	external side of plasma membrane	3.18499e-06	8.51262e-05
CC	GO:0098552	side of membrane	5.30519e-06	0.000128257
CC	GO:0005913	cell-cell adherens junction	5.38275e-06	0.000128257
CC	GO:0016324	apical plasma membrane	5.45309e-06	0.000128257
CC	GO:0005604	basement membrane	6.77729e-06	0.000153271
CC	GO:0098794	postsynapse	1.51091e-05	0.000329042
CC	GO:0070160	occluding junction	1.65621e-05	0.000347804
CC	GO:0097060	synaptic membrane	1.83446e-05	0.000371952
CC	GO:0030424	axon	2.77159e-05	0.000543232
CC	GO:0099503	secretory vesicle	2.94442e-05	0.00055849
CC	GO:0001726	ruffle	5.78541e-05	0.00106307
CC	GO:0000778	condensed nuclear chromosome kinetochore	6.20506e-05	0.00110563
CC	GO:0005923	bicellular tight junction	6.63273e-05	0.00114707
CC	GO:0030141	secretory granule	9.07313e-05	0.00152429
CC	GO:0005901	caveola	0.000181136	0.00295855
CC	GO:0000779	condensed chromosome, centromeric region	0.000205447	0.00326495
CC	GO:0030863	cortical cytoskeleton	0.000219444	0.0033956
CC	GO:0031253	cell projection membrane	0.000293442	0.0044242
CC	GO:0065010	extracellular membrane-bounded organelle	0.000320302	0.0046214
CC	GO:0016323	basolateral plasma membrane	0.000322241	0.0046214
CC	GO:0043296	apical junction complex	0.000356062	0.00498487
CC	GO:0033267	axon part	0.000422342	0.00577528
CC	GO:0044853	plasma membrane raft	0.000491207	0.00656431
CC	GO:0000780	condensed nuclear chromosome, centromeric region	0.000554024	0.0070601
CC	GO:0034707	chloride channel complex	0.000563747	0.0070601
CC	GO:0000777	condensed chromosome kinetochore	0.000564328	0.0070601
CC	GO:0000940	condensed chromosome outer kinetochore	0.000614011	0.00752164
CC	GO:0020003	symbiont-containing vacuole	0.000728939	0.00874727
CC	GO:0005938	cell cortex	0.00106102	0.0123867
CC	GO:1902710	GABA receptor complex	0.00108683	0.0123867
CC	GO:0044309	neuron spine	0.00109542	0.0123867
CC	GO:0034702	ion channel complex	0.00117713	0.0126946
CC	GO:0051233	spindle midzone	0.00121742	0.0126946
CC	GO:0098802	plasma membrane receptor complex	0.0012346	0.0126946
CC	GO:0044215	other organism	0.00125219	0.0126946
CC	GO:0044216	other organism cell	0.00125219	0.0126946
CC	GO:0044217	other organism part	0.00125219	0.0126946
CC	GO:0099568	cytoplasmic region	0.00129556	0.0129117
CC	GO:0048786	presynaptic active zone	0.00148338	0.0145371
CC	GO:0009925	basal plasma membrane	0.00174925	0.0168617
CC	GO:0030659	cytoplasmic vesicle membrane	0.00190328	0.0178418
CC	GO:0030285	integral component of synaptic vesicle membrane	0.00191162	0.0178418
CC	GO:0098793	presynapse	0.00226787	0.0208361
CC	GO:0031256	leading edge membrane	0.00243903	0.0215166
CC	GO:0030864	cortical actin cytoskeleton	0.00247693	0.0215166
CC	GO:0032279	asymmetric synapse	0.00248221	0.0215166
CC	GO:1902495	transmembrane transporter complex	0.00251714	0.0215166
CC	GO:0043083	synaptic cleft	0.0025249	0.0215166
CC	GO:0043197	dendritic spine	0.00262917	0.022085
CC	GO:0032994	protein-lipid complex	0.00269467	0.0221276
CC	GO:0045211	postsynaptic membrane	0.00273454	0.0221276
CC	GO:0098858	actin-based cell projection	0.00274713	0.0221276
CC	GO:0098984	neuron to neuron synapse	0.0029564	0.0234914
CC	GO:0030658	transport vesicle membrane	0.00305269	0.0239331
CC	GO:0014069	postsynaptic density	0.00325754	0.0252031
CC	GO:0072686	mitotic spindle	0.0034035	0.0259904
CC	GO:0030667	secretory granule membrane	0.00356081	0.026843
CC	GO:0098862	cluster of actin-based cell projections	0.00368618	0.0274364
CC	GO:0044448	cell cortex part	0.00379209	0.0278719
CC	GO:0099572	postsynaptic specialization	0.0038645	0.027945
CC	GO:0030027	lamellipodium	0.00400904	0.027945
CC	GO:0005605	basal lamina	0.00402367	0.027945
CC	GO:0030430	host cell cytoplasm	0.00416281	0.027945
CC	GO:0033655	host cell cytoplasm part	0.00416281	0.027945
CC	GO:1902711	GABA-A receptor complex	0.00416281	0.027945
CC	GO:0043195	terminal bouton	0.00424404	0.027945
CC	GO:0018995	host	0.0042773	0.027945
CC	GO:0033643	host cell part	0.0042773	0.027945
CC	GO:0043657	host cell	0.0042773	0.027945
CC	GO:1990351	transporter complex	0.00436388	0.0281974
CC	GO:0005903	brush border	0.00454636	0.0290572
CC	GO:0031225	anchored component of membrane	0.00466457	0.0294921
CC	GO:0042734	presynaptic membrane	0.00500889	0.0311477
CC	GO:0012506	vesicle membrane	0.00503237	0.0311477
CC	GO:0034358	plasma lipoprotein particle	0.00542431	0.0327163
CC	GO:1990777	lipoprotein particle	0.00542431	0.0327163
CC	GO:0030672	synaptic vesicle membrane	0.00550835	0.0327163
CC	GO:0099501	exocytic vesicle membrane	0.00550835	0.0327163
CC	GO:0034362	low-density lipoprotein particle	0.0059339	0.0345459
CC	GO:1990023	mitotic spindle midzone	0.0059339	0.0345459
CC	GO:0070382	exocytic vesicle	0.00606977	0.0349905
CC	GO:0098644	complex of collagen trimers	0.00620237	0.0354077
CC	GO:0032587	ruffle membrane	0.0065729	0.0371621
CC	GO:0005874	microtubule	0.00687949	0.0385252
CC	GO:0008305	integrin complex	0.00696306	0.0386253
CC	GO:0030496	midbody	0.00705861	0.0387894
CC	GO:0060076	excitatory synapse	0.00718592	0.0391233
CC	GO:0005581	collagen trimer	0.00748687	0.0403879
CC	GO:0098563	intrinsic component of synaptic vesicle membrane	0.0075882	0.0405624
CC	GO:0000323	lytic vacuole	0.00812054	0.0426328
CC	GO:0005764	lysosome	0.00812054	0.0426328
CC	GO:0044306	neuron projection terminus	0.0084501	0.0439704
CC	GO:0016327	apicolateral plasma membrane	0.00870531	0.0449011
CC	GO:0005884	actin filament	0.00910082	0.0465329
CC	GO:0033646	host intracellular part	0.00958028	0.0473379
CC	GO:0043194	axon initial segment	0.00958028	0.0473379
CC	GO:0043656	intracellular region of host	0.00958028	0.0473379
CC	GO:0097431	mitotic spindle pole	0.00958028	0.0473379
CC	GO:0045178	basal part of cell	0.00974568	0.0477538
CC	GO:0008021	synaptic vesicle	0.00989231	0.0480717
CC	GO:0005819	spindle	0.0100456	0.0484165
MF	GO:0050839	cell adhesion molecule binding	2.86093e-11	2.80085e-08
MF	GO:0005178	integrin binding	1.25391e-09	6.13787e-07
MF	GO:0005516	calmodulin binding	7.42002e-08	2.4214e-05
MF	GO:0048407	platelet-derived growth factor binding	1.84423e-06	0.000451376
MF	GO:0046873	metal ion transmembrane transporter activity	3.77597e-06	0.000739334
MF	GO:0019838	growth factor binding	8.78246e-06	0.00114868
MF	GO:0017075	syntaxin-1 binding	9.15782e-06	0.00114868
MF	GO:0022890	inorganic cation transmembrane transporter activity	9.38655e-06	0.00114868
MF	GO:0005088	Ras guanyl-nucleotide exchange factor activity	2.02216e-05	0.00219966
MF	GO:0005089	Rho guanyl-nucleotide exchange factor activity	3.77337e-05	0.00369413
MF	GO:0005539	glycosaminoglycan binding	7.3833e-05	0.00657114
MF	GO:0045296	cadherin binding	0.000101534	0.0082835
MF	GO:0022836	gated channel activity	0.000120775	0.00872367
MF	GO:0019199	transmembrane receptor protein kinase activity	0.000124751	0.00872367
MF	GO:0003779	actin binding	0.00021973	0.0139493
MF	GO:0005112	Notch binding	0.000227976	0.0139493
MF	GO:0015077	monovalent inorganic cation transmembrane transporter activity	0.000244299	0.0140687
MF	GO:0008509	anion transmembrane transporter activity	0.000265089	0.0143369
MF	GO:0005244	voltage-gated ion channel activity	0.000310636	0.0143369
MF	GO:0022832	voltage-gated channel activity	0.000310636	0.0143369
MF	GO:0015296	anion:cation symporter activity	0.000316779	0.0143369
MF	GO:0005216	ion channel activity	0.000322177	0.0143369
MF	GO:0022838	substrate-specific channel activity	0.000407083	0.0173276
MF	GO:0015108	chloride transmembrane transporter activity	0.000783771	0.0319713
MF	GO:0015267	channel activity	0.000920417	0.0345354
MF	GO:0022803	passive transmembrane transporter activity	0.000920417	0.0345354
MF	GO:0004714	transmembrane receptor protein tyrosine kinase activity	0.00100677	0.0345354
MF	GO:0030169	low-density lipoprotein particle binding	0.00102884	0.0345354
MF	GO:0005201	extracellular matrix structural constituent	0.00104571	0.0345354
MF	GO:0000149	SNARE binding	0.00105829	0.0345354
MF	GO:0031994	insulin-like growth factor I binding	0.00135558	0.0417285
MF	GO:0043028	cysteine-type endopeptidase regulator activity involved in apoptotic process	0.00136395	0.0417285
MF	GO:0015103	inorganic anion transmembrane transporter activity	0.00143631	0.0426105
MF	GO:0005254	chloride channel activity	0.00149624	0.0430828
MF	GO:0015293	symporter activity	0.00158242	0.0442624
MF	GO:0071813	lipoprotein particle binding	0.00173669	0.0459519
MF	GO:0071814	protein-lipid complex binding	0.00173669	0.0459519
MF	GO:0016917	GABA receptor activity	0.00180203	0.0464259
MF	GO:0005085	guanyl-nucleotide exchange factor activity	0.00194561	0.0488399

## Sheet: WT9movsWT2mo_KEGG
KEGGID	Description	pvalue	padj
mmu04512	ECM-receptor interaction	8.93405e-07	0.000265341
mmu04510	Focal adhesion	4.62797e-06	0.000677253
mmu05200	Pathways in cancer	6.84094e-06	0.000677253
mmu04151	PI3K-Akt signaling pathway	0.000133635	0.00992237
mmu05165	Human papillomavirus infection	0.00028726	0.0170632
mmu04670	Leukocyte transendothelial migration	0.000497673	0.0246348
mmu04514	Cell adhesion molecules (CAMs)	0.000692197	0.0293689

## Sheet: WT12movsWT2mo_GO
Category	GOID	Description	pvalue	padj
BP	GO:0001525	angiogenesis	1.81812e-09	1.00488e-05
BP	GO:0048514	blood vessel morphogenesis	1.46753e-08	4.05553e-05
BP	GO:0001667	ameboidal-type cell migration	1.94207e-07	0.000357794
BP	GO:1904018	positive regulation of vasculature development	3.49391e-07	0.000482771
BP	GO:0040017	positive regulation of locomotion	5.8439e-07	0.000645985
BP	GO:0030335	positive regulation of cell migration	9.26031e-07	0.000853028
BP	GO:0051272	positive regulation of cellular component movement	1.49318e-06	0.00117897
BP	GO:1901342	regulation of vasculature development	1.72938e-06	0.00119478
BP	GO:2000147	positive regulation of cell motility	1.96995e-06	0.00120977
BP	GO:0002040	sprouting angiogenesis	2.19554e-06	0.00121348
BP	GO:0051271	negative regulation of cellular component movement	3.06565e-06	0.00154035
BP	GO:1900006	positive regulation of dendrite development	4.21174e-06	0.00183319
BP	GO:0003158	endothelium development	4.31182e-06	0.00183319
BP	GO:0061298	retina vasculature development in camera-type eye	4.76873e-06	0.00188263
BP	GO:0007067	mitotic nuclear division	5.5943e-06	0.00206131
BP	GO:0045765	regulation of angiogenesis	1.38924e-05	0.00471839
BP	GO:0060841	venous blood vessel development	1.45129e-05	0.00471839
BP	GO:0060562	epithelial tube morphogenesis	1.68212e-05	0.00516505
BP	GO:0060999	positive regulation of dendritic spine development	2.3356e-05	0.00595771
BP	GO:0007162	negative regulation of cell adhesion	2.3527e-05	0.00595771
BP	GO:0090130	tissue migration	2.3527e-05	0.00595771
BP	GO:0034329	cell junction assembly	2.37144e-05	0.00595771
BP	GO:0035239	tube morphogenesis	2.48162e-05	0.00596344
BP	GO:0010631	epithelial cell migration	2.96706e-05	0.00683289
BP	GO:0010810	regulation of cell-substrate adhesion	3.24916e-05	0.006977
BP	GO:0016358	dendrite development	3.28211e-05	0.006977
BP	GO:0090132	epithelium migration	3.43577e-05	0.00703314
BP	GO:0008593	regulation of Notch signaling pathway	3.94186e-05	0.00750466
BP	GO:0045446	endothelial cell differentiation	4.11765e-05	0.00750466
BP	GO:0051764	actin crosslink formation	4.16788e-05	0.00750466
BP	GO:0045766	positive regulation of angiogenesis	4.20924e-05	0.00750466
BP	GO:0055123	digestive system development	5.42379e-05	0.00911993
BP	GO:0060541	respiratory system development	5.44523e-05	0.00911993
BP	GO:0042773	ATP synthesis coupled electron transport	5.68731e-05	0.00924522
BP	GO:0030178	negative regulation of Wnt signaling pathway	5.98659e-05	0.00930404
BP	GO:0010721	negative regulation of cell development	6.18436e-05	0.00930404
BP	GO:0010812	negative regulation of cell-substrate adhesion	6.47473e-05	0.00930404
BP	GO:0002009	morphogenesis of an epithelium	6.48696e-05	0.00930404
BP	GO:0090090	negative regulation of canonical Wnt signaling pathway	6.56518e-05	0.00930404
BP	GO:0034330	cell junction organization	7.18953e-05	0.00993413
BP	GO:2000146	negative regulation of cell motility	7.89379e-05	0.0106412
BP	GO:1903391	regulation of adherens junction organization	9.08744e-05	0.0119586
BP	GO:0071363	cellular response to growth factor stimulus	9.30885e-05	0.0119651
BP	GO:0045216	cell-cell junction organization	0.000116723	0.0141822
BP	GO:0007264	small GTPase mediated signal transduction	0.00011731	0.0141822
BP	GO:0031589	cell-substrate adhesion	0.000118035	0.0141822
BP	GO:0051493	regulation of cytoskeleton organization	0.000146544	0.017233
BP	GO:0002262	myeloid cell homeostasis	0.000149758	0.017244
BP	GO:0030323	respiratory tube development	0.000153157	0.0172755
BP	GO:0042775	mitochondrial ATP synthesis coupled electron transport	0.000172349	0.0186935
BP	GO:0061299	retina vasculature morphogenesis in camera-type eye	0.000172493	0.0186935
BP	GO:0071560	cellular response to transforming growth factor beta stimulus	0.000186388	0.0190262
BP	GO:0009611	response to wounding	0.000189598	0.0190262
BP	GO:0006119	oxidative phosphorylation	0.000191433	0.0190262
BP	GO:0030324	lung development	0.000192696	0.0190262
BP	GO:0061003	positive regulation of dendritic spine morphogenesis	0.00019438	0.0190262
BP	GO:0000070	mitotic sister chromatid segregation	0.000196218	0.0190262
BP	GO:0001936	regulation of endothelial cell proliferation	0.000212311	0.0202318
BP	GO:0050775	positive regulation of dendrite morphogenesis	0.000219759	0.0204304
BP	GO:0001569	branching involved in blood vessel morphogenesis	0.000224033	0.0204304
BP	GO:0045746	negative regulation of Notch signaling pathway	0.000226835	0.0204304
BP	GO:0051345	positive regulation of hydrolase activity	0.000231751	0.0204304
BP	GO:0007015	actin filament organization	0.000232878	0.0204304
BP	GO:2001236	regulation of extrinsic apoptotic signaling pathway	0.000242443	0.0209372
BP	GO:0071559	response to transforming growth factor beta	0.000249977	0.0212558
BP	GO:0050769	positive regulation of neurogenesis	0.000267376	0.0220827
BP	GO:0040013	negative regulation of locomotion	0.000271148	0.0220827
BP	GO:0001935	endothelial cell proliferation	0.000271689	0.0220827
BP	GO:0060326	cell chemotaxis	0.000287997	0.0230512
BP	GO:0070302	regulation of stress-activated protein kinase signaling cascade	0.000292752	0.0230512
BP	GO:0051961	negative regulation of nervous system development	0.000296117	0.0230512
BP	GO:0043087	regulation of GTPase activity	0.000303984	0.023335
BP	GO:0022904	respiratory electron transport chain	0.000314633	0.0238216
BP	GO:0034101	erythrocyte homeostasis	0.000322008	0.0240505
BP	GO:0001503	ossification	0.000328115	0.0241799
BP	GO:0043542	endothelial cell migration	0.000333851	0.0242789
BP	GO:0051783	regulation of nuclear division	0.000352459	0.0251655
BP	GO:0048010	vascular endothelial growth factor receptor signaling pathway	0.00035572	0.0251655
BP	GO:1900027	regulation of ruffle assembly	0.000360756	0.0251655
BP	GO:0043410	positive regulation of MAPK cascade	0.000364536	0.0251655
BP	GO:0016125	sterol metabolic process	0.000370119	0.0251655
BP	GO:0050768	negative regulation of neurogenesis	0.000379593	0.0251655
BP	GO:0051893	regulation of focal adhesion assembly	0.000382469	0.0251655
BP	GO:0090109	regulation of cell-substrate junction assembly	0.000382469	0.0251655
BP	GO:0006935	chemotaxis	0.000388399	0.025255
BP	GO:0035924	cellular response to vascular endothelial growth factor stimulus	0.000401686	0.0258153
BP	GO:0050920	regulation of chemotaxis	0.000408386	0.0258387
BP	GO:0030336	negative regulation of cell migration	0.00041504	0.0258387
BP	GO:0001885	endothelial cell development	0.000418825	0.0258387
BP	GO:0048565	digestive tract development	0.000422628	0.0258387
BP	GO:0007088	regulation of mitotic nuclear division	0.000425425	0.0258387
BP	GO:0090287	regulation of cellular response to growth factor stimulus	0.000430668	0.0258728
BP	GO:0007160	cell-matrix adhesion	0.000456404	0.0267447
BP	GO:0042330	taxis	0.000459221	0.0267447
BP	GO:0050773	regulation of dendrite development	0.000472112	0.0267447
BP	GO:0032872	regulation of stress-activated MAPK cascade	0.000478929	0.0267447
BP	GO:0007052	mitotic spindle organization	0.000479053	0.0267447
BP	GO:0060998	regulation of dendritic spine development	0.000479053	0.0267447
BP	GO:1902850	microtubule cytoskeleton organization involved in mitosis	0.000479053	0.0267447
BP	GO:0035767	endothelial cell chemotaxis	0.000497688	0.0275072
BP	GO:1901888	regulation of cell junction assembly	0.000514475	0.0281535
BP	GO:0002683	negative regulation of immune system process	0.000527972	0.0286088
BP	GO:0043547	positive regulation of GTPase activity	0.00056646	0.0301825
BP	GO:0030218	erythrocyte differentiation	0.000567935	0.0301825
BP	GO:0008610	lipid biosynthetic process	0.000587535	0.0309267
BP	GO:1902652	secondary alcohol metabolic process	0.000609739	0.0317927
BP	GO:0006749	glutathione metabolic process	0.000663527	0.034274
BP	GO:0016126	sterol biosynthetic process	0.000688262	0.0346109
BP	GO:0021915	neural tube development	0.000688269	0.0346109
BP	GO:0048845	venous blood vessel morphogenesis	0.000688836	0.0346109
BP	GO:0045665	negative regulation of neuron differentiation	0.000703929	0.0350506
BP	GO:0051983	regulation of chromosome segregation	0.000731206	0.0360756
BP	GO:0023061	signal release	0.000738045	0.0360756
BP	GO:0030949	positive regulation of vascular endothelial growth factor receptor signaling pathway	0.000758714	0.0360756
BP	GO:0045603	positive regulation of endothelial cell differentiation	0.000758714	0.0360756
BP	GO:0030947	regulation of vascular endothelial growth factor receptor signaling pathway	0.000758804	0.0360756
BP	GO:0043623	cellular protein complex assembly	0.000763678	0.0360756
BP	GO:0008203	cholesterol metabolic process	0.000782607	0.0366565
BP	GO:0097191	extrinsic apoptotic signaling pathway	0.000792999	0.0367048
BP	GO:2000351	regulation of endothelial cell apoptotic process	0.000796921	0.0367048
BP	GO:0010976	positive regulation of neuron projection development	0.000822768	0.0375821
BP	GO:0031098	stress-activated protein kinase signaling cascade	0.000830779	0.037637
BP	GO:0001938	positive regulation of endothelial cell proliferation	0.000888831	0.0394328
BP	GO:0071674	mononuclear cell migration	0.000888831	0.0394328
BP	GO:0045666	positive regulation of neuron differentiation	0.000891822	0.0394328
BP	GO:0051258	protein polymerization	0.000912223	0.0400147
BP	GO:0052548	regulation of endopeptidase activity	0.000931325	0.0403043
BP	GO:0006638	neutral lipid metabolic process	0.000933409	0.0403043
BP	GO:0022900	electron transport chain	0.000946103	0.0405357
BP	GO:0001952	regulation of cell-matrix adhesion	0.000961966	0.0408072
BP	GO:1902903	regulation of supramolecular fiber organization	0.000967204	0.0408072
BP	GO:0051403	stress-activated MAPK cascade	0.00100172	0.0419431
BP	GO:0050921	positive regulation of chemotaxis	0.00103185	0.0428801
BP	GO:0018108	peptidyl-tyrosine phosphorylation	0.00105323	0.0434417
BP	GO:0061572	actin filament bundle organization	0.00106549	0.0434476
BP	GO:0007059	chromosome segregation	0.00106909	0.0434476
BP	GO:0048643	positive regulation of skeletal muscle tissue development	0.00108913	0.0439389
BP	GO:0090307	mitotic spindle assembly	0.00117518	0.046728
BP	GO:1902041	regulation of extrinsic apoptotic signaling pathway via death domain receptors	0.00117518	0.046728
BP	GO:0007043	cell-cell junction assembly	0.00122478	0.0483527
BP	GO:0032092	positive regulation of protein binding	0.00123942	0.0485834
BP	GO:0007263	nitric oxide mediated signal transduction	0.00125641	0.0488295
BP	GO:0001706	endoderm formation	0.00128689	0.0488295
BP	GO:0045601	regulation of endothelial cell differentiation	0.00128689	0.0488295
BP	GO:0018212	peptidyl-tyrosine modification	0.00128786	0.0488295
BP	GO:0008625	extrinsic apoptotic signaling pathway via death domain receptors	0.00128987	0.0488295
CC	GO:0005912	adherens junction	5.23756e-09	1.2419e-06
CC	GO:0005925	focal adhesion	6.24746e-09	1.2419e-06
CC	GO:0005924	cell-substrate adherens junction	6.8515e-09	1.2419e-06
CC	GO:0030055	cell-substrate junction	7.49261e-09	1.2419e-06
CC	GO:0070161	anchoring junction	1.71817e-08	2.2783e-06
CC	GO:0005746	mitochondrial respiratory chain	1.90728e-07	2.10755e-05
CC	GO:0098800	inner mitochondrial membrane protein complex	4.73377e-07	4.48356e-05
CC	GO:0070469	respiratory chain	2.36316e-06	0.000162042
CC	GO:0031012	extracellular matrix	2.39517e-06	0.000162042
CC	GO:0098803	respiratory chain complex	2.46984e-06	0.000162042
CC	GO:0044455	mitochondrial membrane part	2.68847e-06	0.000162042
CC	GO:0000779	condensed chromosome, centromeric region	4.29877e-06	0.000237507
CC	GO:0045121	membrane raft	6.65565e-06	0.000315192
CC	GO:0098857	membrane microdomain	6.65565e-06	0.000315192
CC	GO:0005874	microtubule	7.18116e-06	0.000317407
CC	GO:0098798	mitochondrial protein complex	8.99337e-06	0.000372663
CC	GO:0000777	condensed chromosome kinetochore	1.12444e-05	0.000438533
CC	GO:0000776	kinetochore	1.19419e-05	0.000439861
CC	GO:0000778	condensed nuclear chromosome kinetochore	2.26195e-05	0.00078041
CC	GO:0044420	extracellular matrix component	2.35418e-05	0.00078041
CC	GO:0032432	actin filament bundle	3.52348e-05	0.00111241
CC	GO:0005819	spindle	4.43809e-05	0.00133748
CC	GO:0005747	mitochondrial respiratory chain complex I	5.09338e-05	0.00135076
CC	GO:0030964	NADH dehydrogenase complex	5.09338e-05	0.00135076
CC	GO:0045271	respiratory chain complex I	5.09338e-05	0.00135076
CC	GO:0098589	membrane region	6.49149e-05	0.00165533
CC	GO:0051233	spindle midzone	0.00011153	0.00258364
CC	GO:0030496	midbody	0.000111756	0.00258364
CC	GO:0015629	actin cytoskeleton	0.00011301	0.00258364
CC	GO:0005578	proteinaceous extracellular matrix	0.00014502	0.00320493
CC	GO:0099503	secretory vesicle	0.00016385	0.00350428
CC	GO:0000775	chromosome, centromeric region	0.000170084	0.00352392
CC	GO:0001725	stress fiber	0.00021205	0.00413497
CC	GO:0097517	contractile actin filament bundle	0.00021205	0.00413497
CC	GO:0005604	basement membrane	0.000276446	0.00523669
CC	GO:0030141	secretory granule	0.000343449	0.00632518
CC	GO:0000940	condensed chromosome outer kinetochore	0.000397455	0.00712197
CC	GO:0042641	actomyosin	0.00042076	0.00734115
CC	GO:0031252	cell leading edge	0.000459413	0.00781002
CC	GO:0019866	organelle inner membrane	0.000679893	0.0111089
CC	GO:0000780	condensed nuclear chromosome, centromeric region	0.000703731	0.0111089
CC	GO:0042588	zymogen granule	0.000703731	0.0111089
CC	GO:0005875	microtubule associated complex	0.00076776	0.0118378
CC	GO:0005743	mitochondrial inner membrane	0.000825736	0.0124423
CC	GO:0030027	lamellipodium	0.000867639	0.0127832
CC	GO:0042383	sarcolemma	0.00102778	0.0148134
CC	GO:0065010	extracellular membrane-bounded organelle	0.00146148	0.0206162
CC	GO:0098552	side of membrane	0.00180168	0.024389
CC	GO:0072686	mitotic spindle	0.00180251	0.024389
CC	GO:0005911	cell-cell junction	0.00197817	0.0262305
CC	GO:0030659	cytoplasmic vesicle membrane	0.00207248	0.0269423
CC	GO:0044853	plasma membrane raft	0.0021603	0.0275438
CC	GO:0045277	respiratory chain complex IV	0.00245138	0.0306654
CC	GO:0098563	intrinsic component of synaptic vesicle membrane	0.00266306	0.0321323
CC	GO:0020003	symbiont-containing vacuole	0.00271404	0.0321323
CC	GO:1990023	mitotic spindle midzone	0.00271404	0.0321323
CC	GO:0030658	transport vesicle membrane	0.00286495	0.0333239
CC	GO:0005901	caveola	0.00295263	0.0337517
CC	GO:0009897	external side of plasma membrane	0.0031236	0.0351008
CC	GO:0005876	spindle microtubule	0.00351631	0.0388552
CC	GO:0030667	secretory granule membrane	0.00370032	0.0400727
CC	GO:0043235	receptor complex	0.00374737	0.0400727
CC	GO:0030133	transport vesicle	0.00453063	0.0476795
CC	GO:0005751	mitochondrial respiratory chain complex IV	0.00461662	0.0478253
MF	GO:0048365	Rac GTPase binding	9.02086e-06	0.00451108
MF	GO:0005112	Notch binding	9.45318e-06	0.00451108
MF	GO:0019838	growth factor binding	1.33332e-05	0.00451108
MF	GO:0017048	Rho GTPase binding	3.91839e-05	0.00994291
MF	GO:0050839	cell adhesion molecule binding	4.92535e-05	0.00999846
MF	GO:0008047	enzyme activator activity	0.000115015	0.0194567
MF	GO:0005178	integrin binding	0.000153676	0.0222831
MF	GO:0002020	protease binding	0.000268728	0.0340949
MF	GO:0004129	cytochrome-c oxidase activity	0.000481044	0.0443873
MF	GO:0015002	heme-copper terminal oxidase activity	0.000481044	0.0443873
MF	GO:0016676	oxidoreductase activity, acting on a heme group of donors, oxygen as acceptor	0.000481044	0.0443873

## Sheet: WT12movsWT2mo_KEGG
KEGGID	Description	pvalue	padj
mmu04932	Non-alcoholic fatty liver disease (NAFLD)	6.35528e-07	0.000191294
mmu05016	Huntington's disease	1.17593e-05	0.00137159
mmu05012	Parkinson's disease	1.36703e-05	0.00137159
mmu05010	Alzheimer's disease	2.60945e-05	0.00196361
mmu04510	Focal adhesion	3.35088e-05	0.00201723
mmu04512	ECM-receptor interaction	4.25132e-05	0.00213274
mmu00190	Oxidative phosphorylation	0.000153127	0.00658448
