# Supplementary material for: Transcriptomic profiling of microglia and astrocytes throughout aging
Source: J Neuroinflammation. 2020 Apr 1;17:97. doi: 10.1186/s12974-020-01774-9 (PMC7115095; doi:10.1186/s12974-020-01774-9)
Supplement: Supplementary file 12 — Additional file 12. Age-up astrocyte genes list with fold change and p-values. [file 12974_2020_1774_MOESM12_ESM.xlsx]

## Sheet: age-up astrocyte gene list
gene_id
ENSMUSG00000073418
ENSMUSG00000021913
ENSMUSG00000024810
ENSMUSG00000046764
ENSMUSG00000104674
ENSMUSG00000041828
ENSMUSG00000101249
ENSMUSG00000114189
ENSMUSG00000110027
ENSMUSG00000026765
ENSMUSG00000025889
ENSMUSG00000046727
ENSMUSG00000002808
ENSMUSG00000031760
ENSMUSG00000082809
ENSMUSG00000021250
ENSMUSG00000052837
ENSMUSG00000049422
ENSMUSG00000036372
ENSMUSG00000089665
ENSMUSG00000111971
ENSMUSG00000033308
ENSMUSG00000039278
ENSMUSG00000048752
ENSMUSG00000075514
ENSMUSG00000015354
ENSMUSG00000105948
ENSMUSG00000002831
ENSMUSG00000009633
ENSMUSG00000084830
ENSMUSG00000021070
ENSMUSG00000067847
ENSMUSG00000024962
ENSMUSG00000021876
ENSMUSG00000051811
ENSMUSG00000023904
ENSMUSG00000031231
ENSMUSG00000021509
ENSMUSG00000022817
ENSMUSG00000035674
ENSMUSG00000031765
ENSMUSG00000050856
ENSMUSG00000074060
ENSMUSG00000030717
ENSMUSG00000044361
ENSMUSG00000065037
ENSMUSG00000057465
ENSMUSG00000020083
ENSMUSG00000114547
ENSMUSG00000036570
ENSMUSG00000004558
ENSMUSG00000064354
ENSMUSG00000068762
ENSMUSG00000020928
ENSMUSG00000068874
ENSMUSG00000071528
ENSMUSG00000086859
ENSMUSG00000063253
ENSMUSG00000031750
ENSMUSG00000031298
ENSMUSG00000074115
ENSMUSG00000004996
ENSMUSG00000028174
ENSMUSG00000059325
ENSMUSG00000047617
ENSMUSG00000034353
ENSMUSG00000016256
ENSMUSG00000041423
ENSMUSG00000022658
ENSMUSG00000032523
ENSMUSG00000081485
ENSMUSG00000026473
ENSMUSG00000032246
ENSMUSG00000002985
ENSMUSG00000098234
ENSMUSG00000054162
ENSMUSG00000022257
ENSMUSG00000054619
ENSMUSG00000104572
ENSMUSG00000073538
ENSMUSG00000086003
ENSMUSG00000107689
ENSMUSG00000086782
ENSMUSG00000062753
ENSMUSG00000023089
ENSMUSG00000035048
ENSMUSG00000064254
ENSMUSG00000026956
ENSMUSG00000055862
ENSMUSG00000044080
ENSMUSG00000028445
ENSMUSG00000015013
ENSMUSG00000107369
ENSMUSG00000018217
ENSMUSG00000058135
ENSMUSG00000043091
ENSMUSG00000109284
ENSMUSG00000021033
ENSMUSG00000019689
ENSMUSG00000072115
ENSMUSG00000059824
ENSMUSG00000026034
ENSMUSG00000035385
ENSMUSG00000040713
ENSMUSG00000027956
ENSMUSG00000090258
ENSMUSG00000039568
ENSMUSG00000001039
ENSMUSG00000057411
ENSMUSG00000073423
ENSMUSG00000020467
ENSMUSG00000034855
ENSMUSG00000022013
ENSMUSG00000080893
ENSMUSG00000099696
ENSMUSG00000074813
ENSMUSG00000026418
ENSMUSG00000025466
ENSMUSG00000023064
ENSMUSG00000022820
ENSMUSG00000039450
ENSMUSG00000097789
ENSMUSG00000020538
ENSMUSG00000041625
ENSMUSG00000032010
ENSMUSG00000050538
ENSMUSG00000015312
ENSMUSG00000050288
ENSMUSG00000021508
ENSMUSG00000038552
ENSMUSG00000104093
ENSMUSG00000085939
ENSMUSG00000025283
ENSMUSG00000058351
ENSMUSG00000110156
ENSMUSG00000027447
ENSMUSG00000025351
ENSMUSG00000107451
ENSMUSG00000078870
ENSMUSG00000047759
ENSMUSG00000095930
ENSMUSG00000104960
ENSMUSG00000017009
ENSMUSG00000028407
ENSMUSG00000059974
ENSMUSG00000043629
ENSMUSG00000000732
ENSMUSG00000071553
ENSMUSG00000064372
ENSMUSG00000085156
ENSMUSG00000064246
ENSMUSG00000000983
ENSMUSG00000097048
ENSMUSG00000057969
ENSMUSG00000047992
ENSMUSG00000087269
ENSMUSG00000021379
ENSMUSG00000074282
ENSMUSG00000016194
ENSMUSG00000023367
ENSMUSG00000030317
ENSMUSG00000075012
ENSMUSG00000097047
ENSMUSG00000026202
ENSMUSG00000043300
ENSMUSG00000060923
ENSMUSG00000051262
ENSMUSG00000097868
ENSMUSG00000020388
ENSMUSG00000054426
ENSMUSG00000056938
ENSMUSG00000048065
ENSMUSG00000097428
ENSMUSG00000017390
ENSMUSG00000015085
ENSMUSG00000026424
ENSMUSG00000045608
ENSMUSG00000063646
ENSMUSG00000040138
ENSMUSG00000092021
ENSMUSG00000028747
ENSMUSG00000024891
ENSMUSG00000078640
ENSMUSG00000024530
ENSMUSG00000078877
ENSMUSG00000097326
ENSMUSG00000087380
ENSMUSG00000032062
ENSMUSG00000000402
ENSMUSG00000044122
ENSMUSG00000100252
ENSMUSG00000097280
ENSMUSG00000094786

## Sheet: WT4movsWT2mo
ID	WT4mA	WT2mA	log2FoldChange	pvalue	padj	gene_name
ENSMUSG00000073418	447.854	227.649	0.975423	4.24585e-06	0.000221241	C4b
ENSMUSG00000021913	1985.4	399.209	2.31454	2.85257e-17	2.68379e-14	Ogdhl
ENSMUSG00000024810	12034.3	3570.99	1.75282	4.66739e-16	3.59283e-13	Il33
ENSMUSG00000046764	188.549	7.43293	4.66233	5.64407e-26	1.91165e-22	A530053G22Rik
ENSMUSG00000104674	551.167	144.909	1.92868	2.20839e-13	1.06433e-10	Gm42756
ENSMUSG00000041828	700.516	279.868	1.32485	1.31985e-08	1.61969e-06	Abca8a
ENSMUSG00000101249	672.547	282.792	1.2497	8.00452e-08	7.61554e-06	Gm29216
ENSMUSG00000114189	71.1543	12.8725	2.46749	8.75505e-10	1.5607e-07	AC134608.1
ENSMUSG00000110027	2251.1	1165.63	0.949617	5.78299e-05	0.00177792	C030029H02Rik
ENSMUSG00000026765	60.2595	20.2951	1.57059	2.85845e-05	0.00102342	Lypd6b
ENSMUSG00000025889	753.41	530.956	0.504812	0.00161714	0.022411	Snca
ENSMUSG00000046727	5878.29	3282.61	0.840633	4.28622e-10	8.26748e-08	Cystm1
ENSMUSG00000002808	3225.45	1376.45	1.22859	1.892e-23	5.34017e-20	Epdr1
ENSMUSG00000031760	4817.39	1708.25	1.49576	3.32786e-09	4.98738e-07	Mt3
ENSMUSG00000082809	1087.63	292.814	1.89238	2.39365e-14	1.55909e-11	Gm14150
ENSMUSG00000021250	6379.61	3838.83	0.732814	1.12053e-05	0.000477517	Fos
ENSMUSG00000052837	1790.57	999.298	0.841278	1.27345e-05	0.000529333	Junb
ENSMUSG00000049422	1969.33	866.371	1.18486	6.05353e-08	6.03039e-06	Chchd10
ENSMUSG00000036372	2975.61	1764.35	0.754005	5.07185e-08	5.20556e-06	Tmem258
ENSMUSG00000089665	211.426	118.741	0.83226	6.30633e-05	0.00190317	Fcor
ENSMUSG00000111971	305.707	102.445	1.57621	1.95449e-10	4.18978e-08	AC158232.1
ENSMUSG00000033308	150.216	89.4782	0.74725	0.00150267	0.0212596	Dpyd
ENSMUSG00000039278	2199.39	1500.19	0.55195	0.000508886	0.00935246	Pcsk1n
ENSMUSG00000048752	113.29	20.5338	2.46181	1.96334e-12	7.55662e-10	Prss50
ENSMUSG00000075514	177.219	67.5329	1.39223	2.26587e-08	2.55817e-06	Gm13375
ENSMUSG00000015354	934.727	501.123	0.899574	0.000325753	0.00667065	Pcolce2
ENSMUSG00000105948	43.3136	4.71763	3.19248	4.72439e-07	3.54015e-05	Gm43089
ENSMUSG00000002831	122.823	18.6564	2.71822	5.43143e-10	1.0335e-07	Plin4
ENSMUSG00000009633	714.938	497.242	0.523845	0.00303764	0.0352829	G0s2
ENSMUSG00000084830	236.292	83.1338	1.50694	3.40506e-12	1.22691e-09	Gm14539
ENSMUSG00000021070	98.4898	10.2951	3.26747	1.22044e-12	4.99609e-10	Bdkrb2
ENSMUSG00000067847	1159.51	776.532	0.578537	0.000470451	0.00885233	Romo1
ENSMUSG00000024962	892.919	475.312	0.909591	1.33432e-11	4.03512e-09	Vegfb
ENSMUSG00000021876	1141.75	540.043	1.08086	1.22664e-08	1.52744e-06	Rnase4
ENSMUSG00000051811	295.367	136.805	1.11073	1.97445e-08	2.32203e-06	Cox6b2
ENSMUSG00000023904	1567.1	899.695	0.800941	8.6009e-09	1.13794e-06	Hcfc1r1
ENSMUSG00000031231	2670.31	1478.23	0.853332	1.15069e-12	4.87175e-10	Cox7b
ENSMUSG00000021509	67.0173	28.0101	1.26283	0.000589093	0.0104464	Slc25a48
ENSMUSG00000022817	1728.83	1164.38	0.570105	6.69544e-05	0.00200685	Itgb5
ENSMUSG00000035674	2901.92	1212.07	1.25963	2.95312e-19	4.69221e-16	Ndufa3
ENSMUSG00000031765	53361.3	18530	1.52594	7.18119e-14	4.19357e-11	Mt1
ENSMUSG00000050856	1452.34	739.111	0.974495	9.07998e-11	2.19671e-08	Atp5k
ENSMUSG00000074060	115.951	28.1985	2.04013	5.61433e-09	7.92322e-07	Fbxw15
ENSMUSG00000030717	1390.95	427.977	1.7006	3.14956e-28	1.77793e-24	Nupr1
ENSMUSG00000044361	119.587	65.4336	0.871198	0.00318846	0.0366576	BC024139
ENSMUSG00000065037	120.295	59.783	1.0091	0.000105446	0.0028291	Rn7sk
ENSMUSG00000057465	64.2047	15.2243	2.07752	7.32696e-06	0.000342768	Saa2
ENSMUSG00000020083	114.144	54.4671	1.06698	6.92849e-05	0.00204907	2010107G23Rik
ENSMUSG00000114547	469.563	194.535	1.27005	6.14855e-07	4.46891e-05	AC154767.3
ENSMUSG00000036570	2005.09	1110.86	0.851919	1.54423e-05	0.00062194	Fxyd1
ENSMUSG00000004558	14767.3	7545.09	0.968814	1.05087e-07	9.67396e-06	Ndrg2
ENSMUSG00000064354	1121.87	489.871	1.19598	2.05054e-06	0.000124021	mt-Co2
ENSMUSG00000068762	269.847	140.449	0.942966	0.000136369	0.00344688	Gstm6
ENSMUSG00000020928	2541.24	1376.62	0.884286	5.88516e-05	0.00180226	Higd1b
ENSMUSG00000068874	771.365	459.243	0.748608	2.68526e-07	2.26243e-05	Selenbp1
ENSMUSG00000071528	2139.41	1045.58	1.03272	1.40483e-11	4.17383e-09	Usmg5
ENSMUSG00000086859	1151.44	555.403	1.05207	1.32392e-16	1.12103e-13	Snhg20
ENSMUSG00000063253	1314.61	768.554	0.774163	0.000385087	0.00763636	Scoc
ENSMUSG00000031750	516.703	330.291	0.645337	0.00304068	0.035294	Il34
ENSMUSG00000031298	79.7419	27.6479	1.53094	7.25666e-05	0.00212248	Adgrg2
ENSMUSG00000074115	67.4501	18.1692	1.89055	3.94374e-06	0.000209364	Saa1
ENSMUSG00000004996	279.466	166.518	0.747004	0.00013827	0.00348615	Mri1
ENSMUSG00000028174	49.3326	14.8478	1.73105	0.000159499	0.00390335	Rpe65
ENSMUSG00000059325	1542.01	1046.66	0.559294	0.00126761	0.018554	Hopx
ENSMUSG00000047617	1619.13	1001.28	0.693673	2.00652e-06	0.000122673	Paxx
ENSMUSG00000034353	2381.35	1282.51	0.892979	8.63601e-06	0.000385886	Ramp1
ENSMUSG00000016256	3401.42	2402.44	0.501741	0.000228155	0.00513121	Ctsz
ENSMUSG00000041423	440.578	270.002	0.707385	5.05015e-05	0.00161672	Paqr6
ENSMUSG00000022658	2087.3	1132.32	0.882472	6.51979e-06	0.000312784	Tagln3
ENSMUSG00000032523	1254.33	743.093	0.755402	9.68488e-05	0.00264112	Hhatl
ENSMUSG00000081485	1553.15	878.44	0.822249	1.3727e-09	2.27908e-07	Gm12338
ENSMUSG00000026473	60440.5	26055.3	1.21395	3.5527e-19	4.72254e-16	Glul
ENSMUSG00000032246	317.723	169.172	0.909996	0.00250754	0.0309063	Calml4
ENSMUSG00000002985	278017	148751	0.902271	2.43719e-07	2.08453e-05	Apoe
ENSMUSG00000098234	146.191	48.4575	1.59331	1.22382e-09	2.05202e-07	Snhg6
ENSMUSG00000054162	3600.01	1613.57	1.15769	6.58347e-08	6.44457e-06	Spock3
ENSMUSG00000022257	4220.69	2800.67	0.591732	7.43236e-06	0.000343947	Laptm4b
ENSMUSG00000054619	1975.62	1301.09	0.602589	0.0029315	0.0343563	Mettl7a1
ENSMUSG00000104572	39.2138	0.354548	6.75256	8.19674e-08	7.71901e-06	Fbxw23
ENSMUSG00000073538	142.298	59.1844	1.26819	4.30882e-07	3.31682e-05	E330020D12Rik
ENSMUSG00000086003	134.879	72.698	0.892935	0.00066124	0.0113456	B230206L02Rik
ENSMUSG00000107689	105.638	50.7523	1.0617	0.000323955	0.00664589	Gm44386
ENSMUSG00000086782	151.421	49.7341	1.6057	2.46851e-09	3.80038e-07	E130102H24Rik
ENSMUSG00000062753	1318.35	906.758	0.540142	0.000677594	0.0115443	AI413582
ENSMUSG00000023089	2613.9	1661.05	0.654226	1.40684e-06	9.02456e-05	Ndufa5
ENSMUSG00000035048	821.501	507.366	0.695362	8.95647e-07	6.19093e-05	Anapc13
ENSMUSG00000064254	621.664	414.232	0.585514	0.000215786	0.00490193	Ethe1
ENSMUSG00000026956	359.79	214.659	0.746433	7.41142e-05	0.00216401	Uap1l1
ENSMUSG00000055862	405.557	218.404	0.893724	2.22567e-06	0.00013133	Izumo4
ENSMUSG00000044080	5154.03	3067.6	0.748664	3.37405e-10	6.7223e-08	S100a1
ENSMUSG00000028445	2481.96	1438.87	0.786682	1.9799e-06	0.000121926	Enho
ENSMUSG00000015013	1502.35	1045.52	0.52326	0.000731465	0.0122769	Trappc2l
ENSMUSG00000107369	491.405	280.65	0.808594	1.21311e-05	0.000511043	Gstm2-ps1
ENSMUSG00000018217	7325.86	4882.6	0.585356	0.000379288	0.00756566	Pmp22
ENSMUSG00000058135	18510.2	12354.9	0.583257	0.0005867	0.0104149	Gstm1
ENSMUSG00000043091	2218.58	1211.65	0.872297	2.85425e-06	0.000160587	Tuba1c
ENSMUSG00000109284	113.618	29.8115	1.93158	8.80834e-09	1.15635e-06	B230311B06Rik
ENSMUSG00000021033	596.455	367.982	0.69706	3.1527e-06	0.000173347	Gstz1
ENSMUSG00000019689	1496.38	849.172	0.817179	6.24813e-08	6.15187e-06	Fmc1
ENSMUSG00000072115	115.643	35.813	1.69648	4.49391e-08	4.75652e-06	Ang
ENSMUSG00000059824	418.529	214.562	0.964331	1.64195e-05	0.000652731	Dbp
ENSMUSG00000026034	2729.41	1908.94	0.515755	9.75268e-06	0.000426774	Clk1
ENSMUSG00000035385	100.69	23.5263	2.09262	4.95901e-08	5.12078e-06	Ccl2
ENSMUSG00000040713	1729.67	1066.9	0.697319	6.60983e-07	4.78365e-05	Creg1
ENSMUSG00000027956	1439.39	944.445	0.608094	0.000512975	0.00939159	Tmem144
ENSMUSG00000090258	1379.42	839.345	0.717074	3.80067e-08	4.07369e-06	Churc1
ENSMUSG00000039568	815.944	552.397	0.563228	0.000357835	0.0072142	Ubald1
ENSMUSG00000001039	485.631	322.841	0.590234	0.00119585	0.0178115	B9d1
ENSMUSG00000057411	1310.17	892.984	0.553512	6.92087e-05	0.00204907	Fam173a
ENSMUSG00000073423	385.837	209.437	0.882473	1.57074e-05	0.000628854	Zfp414
ENSMUSG00000020467	1037.25	570.108	0.863581	6.62283e-11	1.64938e-08	Efemp1
ENSMUSG00000034855	38.5968	10.1701	1.92226	0.000591251	0.0104734	Cxcl10
ENSMUSG00000022013	885.976	624.574	0.504504	0.000306202	0.00637043	Dnajc15
ENSMUSG00000080893	1567.46	600.831	1.38359	2.51028e-14	1.57451e-11	Gm15920
ENSMUSG00000099696	529.408	318.585	0.732945	0.000915029	0.0145094	2900052N01Rik
ENSMUSG00000074813	138.045	73.0889	0.917609	0.00321551	0.0368935	Gm14005
ENSMUSG00000026418	1102.78	657.749	0.74573	2.09262e-05	0.00079104	Tnni1
ENSMUSG00000025466	412.005	248.229	0.731925	2.30414e-05	0.000855714	Fuom
ENSMUSG00000023064	338.798	180.081	0.910583	0.0015693	0.021902	Sncg
ENSMUSG00000022820	2354.25	1522.2	0.629168	9.63721e-06	0.000422814	Ndufb4
ENSMUSG00000039450	529.484	352.297	0.588474	0.00293132	0.0343563	Dcxr
ENSMUSG00000097789	283.398	187.811	0.593704	0.00171321	0.0234482	Gm2115
ENSMUSG00000020538	3802.83	2214.78	0.780072	3.65736e-07	2.92157e-05	Srebf1
ENSMUSG00000041625	352.274	180.845	0.961387	1.39903e-05	0.000570904	Ggact
ENSMUSG00000032010	1012.88	688.083	0.558107	0.00021589	0.00490193	Usp2
ENSMUSG00000050538	287.785	195.227	0.560063	0.0012221	0.0180867	B230217C12Rik
ENSMUSG00000015312	460.62	281.832	0.708353	5.60958e-06	0.000274561	Gadd45b
ENSMUSG00000050288	1230.68	644.659	0.933037	2.39553e-05	0.000883144	Fzd2
ENSMUSG00000021508	3508.59	1741.51	1.0106	8.20444e-08	7.71901e-06	Cxcl14
ENSMUSG00000038552	1045.27	590.452	0.824003	2.11419e-06	0.000126627	Fndc4
ENSMUSG00000104093	383.752	173.936	1.1429	0.000287139	0.00610891	A330015K06Rik
ENSMUSG00000085939	1518.21	1027.86	0.563165	0.000133977	0.00340164	Cd63-ps
ENSMUSG00000025283	2976.78	1964.1	0.599895	4.44963e-07	3.40971e-05	Sat1
ENSMUSG00000058351	394.999	209.852	0.912511	5.29233e-07	3.93095e-05	Smim4
ENSMUSG00000110156	158.823	74.0109	1.10024	2.26786e-05	0.000844093	Gm42067
ENSMUSG00000027447	151951	69152.4	1.13575	5.33918e-07	3.94843e-05	Cst3
ENSMUSG00000025351	14077	9696.31	0.537878	6.0172e-05	0.00183276	Cd63
ENSMUSG00000107451	76.2819	36.7556	1.05402	0.00283074	0.0336112	Gm44421
ENSMUSG00000078870	270.533	121.667	1.15301	3.86168e-05	0.00129757	Gm14410
ENSMUSG00000047759	38.7569	14.8375	1.38492	0.00287978	0.0340329	Hs3st3a1
ENSMUSG00000095930	610.252	377.271	0.6943	0.000754638	0.0125538	Nim1k
ENSMUSG00000104960	110.814	47.3685	1.22266	2.2237e-05	0.000829479	Snhg8
ENSMUSG00000017009	1486.39	807.124	0.880952	0.000605556	0.0106051	Sdc4
ENSMUSG00000028407	235.001	134.428	0.805906	0.000254492	0.00556107	Toporsos
ENSMUSG00000059974	1197.59	735.976	0.702589	2.86581e-05	0.00102389	Ntm
ENSMUSG00000043629	346.678	229.113	0.598223	0.00433258	0.0454318	1700019D03Rik
ENSMUSG00000000732	121.656	52.8364	1.20162	0.000253448	0.00555257	Icosl
ENSMUSG00000071553	109.018	57.088	0.935963	0.00115426	0.0173293	Cpa2
ENSMUSG00000064372	181.677	40.2031	2.18045	3.1516e-14	1.90615e-11	mt-Tp
ENSMUSG00000085156	131.811	76.6534	0.781304	0.00281931	0.0335428	Snhg15
ENSMUSG00000064246	523.086	314.374	0.734929	0.000282595	0.00602739	Chil1
ENSMUSG00000000983	249.65	158.506	0.656856	0.00453743	0.0471709	Wfdc18
ENSMUSG00000097048	473.932	289.586	0.710845	8.71825e-05	0.00244443	1600020E01Rik
ENSMUSG00000057969	54.1342	25.9256	1.06009	0.0032373	0.037043	Sema3b
ENSMUSG00000047992	314.274	187.995	0.741898	0.00102758	0.0159213	Fam69c
ENSMUSG00000087269	263.667	164.98	0.677263	0.000115219	0.00304879	D330023K18Rik
ENSMUSG00000021379	2198.89	1216.74	0.853887	0.000197907	0.0046066	Id4
ENSMUSG00000074282	279.458	140.924	0.989546	7.88538e-06	0.000359943	Zfp94
ENSMUSG00000016194	1487.66	857.313	0.795496	1.75885e-05	0.000687577	Hsd11b1
ENSMUSG00000023367	1499.34	962.412	0.639688	0.00265111	0.0322533	Tmem176a
ENSMUSG00000030317	2707.9	1682.75	0.68646	5.54837e-06	0.00027359	Timp4
ENSMUSG00000075012	3712.82	2417.75	0.618943	0.00408709	0.0437515	Fjx1
ENSMUSG00000097047	100.223	51.5714	0.956527	0.00148254	0.0210628	1110020A21Rik
ENSMUSG00000026202	1384.27	922.843	0.585074	0.00215104	0.0276178	Tuba4a
ENSMUSG00000043300	378.615	247.899	0.610297	0.000219615	0.00496554	B3galnt1
ENSMUSG00000060923	681.925	445.364	0.61473	7.56788e-05	0.00218614	Acyp2
ENSMUSG00000051262	73.5948	25.5763	1.52288	0.000211126	0.00484973	Nat8f3
ENSMUSG00000097868	60.0921	27.546	1.12808	0.00128754	0.018797	A330069E16Rik
ENSMUSG00000020388	829.969	500.697	0.729222	0.000460585	0.00869565	Pdlim4
ENSMUSG00000054426	380.818	253.394	0.588542	0.000745252	0.0124621	A930005H10Rik
ENSMUSG00000056938	444.566	283.634	0.649082	0.000336358	0.00684642	Acbd4
ENSMUSG00000048065	72.1402	23.8985	1.59773	1.27527e-05	0.000529333	Cyb5r2
ENSMUSG00000097428	627.07	283.253	1.14684	2.66482e-08	2.969e-06	AW047730
ENSMUSG00000017390	49754.8	25280	0.976846	4.43815e-05	0.00145377	Aldoc
ENSMUSG00000015085	995.613	578.723	0.78307	0.00030388	0.00635391	Entpd2
ENSMUSG00000026424	39170	20978.1	0.900865	7.73135e-05	0.00220793	Gpr37l1
ENSMUSG00000045608	1561.15	1038.14	0.588707	0.00268	0.0323939	Dbx2
ENSMUSG00000063646	131.123	82.5342	0.667946	0.00362301	0.0401018	Jakmip1
ENSMUSG00000040138	639.27	412.598	0.63228	0.000605466	0.0106051	Ndp
ENSMUSG00000092021	164.657	15.6999	3.39721	2.268e-21	5.48693e-18	Gbp11
ENSMUSG00000028747	60.3526	19.8685	1.60039	3.4324e-05	0.00118877	Htr6
ENSMUSG00000024891	139.479	70.7512	0.9807	0.000264656	0.00574609	Slc29a2
ENSMUSG00000078640	211.949	116.298	0.866705	0.000788051	0.0129444	Gm11627
ENSMUSG00000024530	299.623	204.261	0.553713	0.00453287	0.0471709	Prelid3a
ENSMUSG00000078877	167.639	87.2598	0.941085	7.64122e-05	0.00220075	Gm14295
ENSMUSG00000097326	125.081	60.1389	1.05755	0.000178501	0.00425763	A330048O09Rik
ENSMUSG00000087380	197.365	127.383	0.631285	0.00122287	0.0180867	2210408F21Rik
ENSMUSG00000032062	48.1079	19.6066	1.29596	0.00364241	0.0401653	2310030G06Rik
ENSMUSG00000000402	132.182	63.7385	1.05438	0.00124412	0.0183478	Egfl6
ENSMUSG00000044122	104.117	51.2993	1.02122	0.000165495	0.00400952	Proca1
ENSMUSG00000100252	366.414	195.417	0.906828	2.77328e-07	2.2962e-05	Mir124-2hg
ENSMUSG00000097280	118.254	54.9263	1.10636	0.000626388	0.0108799	AI849053
ENSMUSG00000094786	159.136	80.5031	0.983778	8.20034e-05	0.00231455	Gm14403

## Sheet: WT6movsWT2mo
ID	WT6mA	WT2mA	log2FoldChange	pvalue	padj	gene_name
ENSMUSG00000073418	730.288	224.314	1.70246	2.68853e-36	2.31667e-34	C4b
ENSMUSG00000021913	1009.01	393.848	1.3579	1.69615e-11	1.62463e-10	Ogdhl
ENSMUSG00000024810	14549.2	3521.47	2.04684	2.13326e-52	5.33079e-50	Il33
ENSMUSG00000046764	208.399	7.34345	4.82827	1.38354e-38	1.35877e-36	A530053G22Rik
ENSMUSG00000104674	847.548	143.003	2.56976	5.5866e-33	3.77305e-31	Gm42756
ENSMUSG00000041828	814.994	275.626	1.56525	4.84981e-15	6.66701e-14	Abca8a
ENSMUSG00000101249	581.927	278.829	1.06222	2.80353e-06	1.37218e-05	Gm29216
ENSMUSG00000114189	113.416	12.6624	3.16366	2.40472e-16	3.76093e-15	AC134608.1
ENSMUSG00000110027	1702.1	1148.37	0.567917	0.000289258	0.00101631	C030029H02Rik
ENSMUSG00000026765	213.908	19.9762	3.41895	1.25057e-36	1.09437e-34	Lypd6b
ENSMUSG00000025889	906.02	523.082	0.791978	3.61001e-08	2.2915e-07	Snca
ENSMUSG00000046727	8114.54	3235.31	1.32661	6.23559e-48	1.14015e-45	Cystm1
ENSMUSG00000002808	4020.58	1356.79	1.56707	2.32906e-55	6.98406e-53	Epdr1
ENSMUSG00000031760	8514.03	1685.68	2.33663	3.98246e-71	3.58262e-68	Mt3
ENSMUSG00000082809	1453.51	288.856	2.32975	5.10833e-59	2.34462e-56	Gm14150
ENSMUSG00000021250	6171.04	3786.9	0.704447	3.36687e-12	3.50884e-11	Fos
ENSMUSG00000052837	1553.44	986.113	0.655157	1.35758e-06	6.93595e-06	Junb
ENSMUSG00000049422	4186.23	854.292	2.29309	3.33328e-113	1.87414e-109	Chchd10
ENSMUSG00000036372	2559.17	1738.63	0.557648	8.28914e-08	5.03301e-07	Tmem258
ENSMUSG00000089665	310.257	117.089	1.40633	9.95967e-18	1.79338e-16	Fcor
ENSMUSG00000111971	225.858	101.12	1.16018	9.00847e-09	6.17873e-08	AC158232.1
ENSMUSG00000033308	155.863	88.1427	0.822824	7.88606e-05	0.000306264	Dpyd
ENSMUSG00000039278	2368.45	1478.1	0.680109	4.7179e-09	3.34507e-08	Pcsk1n
ENSMUSG00000048752	222.816	20.2825	3.45409	7.62033e-27	3.17373e-25	Prss50
ENSMUSG00000075514	114.053	66.6029	0.778576	0.00125894	0.00387062	Gm13375
ENSMUSG00000015354	1029.74	493.63	1.06152	4.77571e-11	4.32739e-10	Pcolce2
ENSMUSG00000105948	20.2811	4.66386	2.11914	0.00121366	0.00374215	Gm43089
ENSMUSG00000002831	35.6658	18.4063	0.955763	0.0190593	0.0434685	Plin4
ENSMUSG00000009633	940.089	489.825	0.940197	2.20735e-11	2.08399e-10	G0s2
ENSMUSG00000084830	260.643	81.9865	1.66898	4.05382e-14	5.13058e-13	Gm14539
ENSMUSG00000021070	76.7096	10.1544	2.92897	2.83944e-12	2.99106e-11	Bdkrb2
ENSMUSG00000067847	1796.38	765.523	1.22999	2.75805e-30	1.4804e-28	Romo1
ENSMUSG00000024962	1136.82	468.661	1.27831	9.40706e-31	5.3157e-29	Vegfb
ENSMUSG00000021876	1594.94	532.551	1.58352	1.87748e-29	9.38322e-28	Rnase4
ENSMUSG00000051811	420.711	134.889	1.6401	4.4327e-27	1.87743e-25	Cox6b2
ENSMUSG00000023904	1749.87	886.978	0.980153	1.65676e-19	3.59767e-18	Hcfc1r1
ENSMUSG00000031231	3615.41	1457.38	1.31088	9.82771e-49	1.97344e-46	Cox7b
ENSMUSG00000021509	87.9737	27.5887	1.67896	1.93196e-07	1.1141e-06	Slc25a48
ENSMUSG00000022817	2172.33	1148.39	0.919175	8.27737e-17	1.35093e-15	Itgb5
ENSMUSG00000035674	2549.46	1195.41	1.09269	1.50585e-32	9.90249e-31	Ndufa3
ENSMUSG00000031765	42743.6	18286.4	1.22495	7.3406e-20	1.66589e-18	Mt1
ENSMUSG00000050856	1706.51	728.58	1.2276	2.83588e-26	1.14299e-24	Atp5k
ENSMUSG00000074060	94.902	27.8167	1.77478	2.11403e-08	1.3773e-07	Fbxw15
ENSMUSG00000030717	1427.92	421.685	1.75981	1.36105e-52	3.47842e-50	Nupr1
ENSMUSG00000044361	132.623	64.4818	1.04452	6.52718e-05	0.000256861	BC024139
ENSMUSG00000065037	218.461	58.9036	1.88935	7.28723e-18	1.33788e-16	Rn7sk
ENSMUSG00000057465	35.6595	15.0335	1.24943	0.00612749	0.0160116	Saa2
ENSMUSG00000020083	200.425	53.7287	1.89941	1.28535e-15	1.8626e-14	2010107G23Rik
ENSMUSG00000114547	1121.71	192.061	2.54503	2.09666e-51	4.91186e-49	AC154767.3
ENSMUSG00000036570	3753.29	1095.88	1.77562	3.1906e-46	5.16235e-44	Fxyd1
ENSMUSG00000004558	18084.5	7444.91	1.28045	5.1577e-25	1.8892e-23	Ndrg2
ENSMUSG00000064354	940.41	482.778	0.962765	8.43655e-08	5.11837e-07	mt-Co2
ENSMUSG00000068762	323.922	138.295	1.22888	3.0546e-10	2.51181e-09	Gstm6
ENSMUSG00000020928	2327.16	1357.73	0.777216	9.95922e-06	4.48234e-05	Higd1b
ENSMUSG00000068874	1287.29	452.858	1.50764	2.27501e-31	1.35e-29	Selenbp1
ENSMUSG00000071528	2588.33	1030.68	1.32814	3.1534e-27	1.34829e-25	Usmg5
ENSMUSG00000086859	1148.62	547.626	1.06867	1.07456e-16	1.73862e-15	Snhg20
ENSMUSG00000063253	1670.1	757.515	1.14034	1.17263e-30	6.54405e-29	Scoc
ENSMUSG00000031750	465.556	326.029	0.513741	0.00351133	0.00968479	Il34
ENSMUSG00000031298	62.4737	27.2442	1.20164	0.000484421	0.00162898	Adgrg2
ENSMUSG00000074115	48.5497	17.9538	1.43577	0.00116623	0.00361423	Saa1
ENSMUSG00000004996	362.628	164.189	1.14367	1.29806e-14	1.71826e-13	Mri1
ENSMUSG00000028174	84.7338	14.6615	2.52966	5.35688e-13	6.04324e-12	Rpe65
ENSMUSG00000059325	3265.82	1032.17	1.66187	1.59558e-57	5.69597e-55	Hopx
ENSMUSG00000047617	1708.39	987.161	0.791712	1.35188e-11	1.31333e-10	Paxx
ENSMUSG00000034353	6476.34	1264.85	2.35647	8.256e-139	1.85678e-134	Ramp1
ENSMUSG00000016256	5353.61	2368.69	1.17626	4.12734e-42	5.04478e-40	Ctsz
ENSMUSG00000041423	637.602	266.222	1.26099	1.12837e-16	1.82044e-15	Paqr6
ENSMUSG00000022658	3054.78	1117.19	1.45117	3.89853e-43	5.01532e-41	Tagln3
ENSMUSG00000032523	1929.76	731.549	1.39935	2.08615e-18	4.0238e-17	Hhatl
ENSMUSG00000081485	1701.48	865.869	0.974504	1.08973e-23	3.53142e-22	Gm12338
ENSMUSG00000026473	40827.9	25685.6	0.668596	1.78525e-08	1.1733e-07	Glul
ENSMUSG00000032246	1097.79	166.867	2.71819	1.71553e-97	6.43038e-94	Calml4
ENSMUSG00000002985	357109	146747	1.28303	7.4055e-25	2.69063e-23	Apoe
ENSMUSG00000098234	96.2926	47.742	1.01186	0.000124288	0.000466029	Snhg6
ENSMUSG00000054162	3994.42	1588.86	1.32987	7.86513e-19	1.58359e-17	Spock3
ENSMUSG00000022257	6309.4	2760.16	1.19262	3.98041e-36	3.40378e-34	Laptm4b
ENSMUSG00000054619	2003.71	1282.25	0.64432	7.9554e-07	4.20882e-06	Mettl7a1
ENSMUSG00000104572	33.8274	0.348719	6.56044	2.29755e-07	1.31081e-06	Fbxw23
ENSMUSG00000073538	122.388	58.3087	1.07115	0.000205335	0.000740418	E330020D12Rik
ENSMUSG00000086003	230.769	71.6486	1.68715	7.77531e-18	1.424e-16	B230206L02Rik
ENSMUSG00000107689	153.044	50.025	1.61599	5.30206e-10	4.24807e-09	Gm44386
ENSMUSG00000086782	80.1644	49.0733	0.706747	0.0180023	0.0413429	E130102H24Rik
ENSMUSG00000062753	2369.31	893.416	1.40704	2.0605e-39	2.11601e-37	AI413582
ENSMUSG00000023089	3809.39	1637.67	1.21776	3.96953e-41	4.44153e-39	Ndufa5
ENSMUSG00000035048	1090.55	500.131	1.12422	5.88502e-22	1.62199e-20	Anapc13
ENSMUSG00000064254	939.364	408.42	1.2007	2.27942e-24	7.92338e-23	Ethe1
ENSMUSG00000026956	496.956	211.711	1.23267	6.23346e-15	8.50155e-14	Uap1l1
ENSMUSG00000055862	409.849	215.518	0.928337	2.84132e-07	1.59953e-06	Izumo4
ENSMUSG00000044080	9065.35	3023.43	1.58415	2.51103e-75	2.97227e-72	S100a1
ENSMUSG00000028445	4691.84	1419.24	1.72513	3.24642e-74	3.47676e-71	Enho
ENSMUSG00000015013	2078.33	1030.87	1.01151	4.34329e-30	2.2876e-28	Trappc2l
ENSMUSG00000107369	955.462	276.943	1.78671	1.79317e-29	8.98183e-28	Gstm2-ps1
ENSMUSG00000018217	9917.07	4809.26	1.04404	5.39969e-17	8.93591e-16	Pmp22
ENSMUSG00000058135	33205.1	12188.2	1.44591	4.44165e-31	2.57455e-29	Gstm1
ENSMUSG00000043091	3581.74	1195.76	1.58236	3.46374e-33	2.38225e-31	Tuba1c
ENSMUSG00000109284	123.641	29.3654	2.07326	8.25333e-14	1.0132e-12	B230311B06Rik
ENSMUSG00000021033	1295.01	362.982	1.83492	1.19416e-57	4.40275e-55	Gstz1
ENSMUSG00000019689	2612.49	836.864	1.64193	2.14536e-41	2.4492e-39	Fmc1
ENSMUSG00000072115	84.5616	35.2724	1.26642	5.55927e-05	0.000220937	Ang
ENSMUSG00000059824	376.062	211.862	0.827667	3.51064e-05	0.000144552	Dbp
ENSMUSG00000026034	3144.06	1882.43	0.739866	3.35773e-11	3.10252e-10	Clk1
ENSMUSG00000035385	60.7356	23.2473	1.38338	0.000371117	0.00127465	Ccl2
ENSMUSG00000040713	2674.1	1052.24	1.3457	1.06696e-46	1.77748e-44	Creg1
ENSMUSG00000027956	1790.59	930.565	0.944619	6.39628e-14	7.92139e-13	Tmem144
ENSMUSG00000090258	1841.64	827.299	1.15485	3.73777e-30	1.97794e-28	Churc1
ENSMUSG00000039568	842.994	544.536	0.630863	5.29065e-08	3.29603e-07	Ubald1
ENSMUSG00000001039	1095.18	318.305	1.78407	2.05463e-44	2.93783e-42	B9d1
ENSMUSG00000057411	1731.99	880.298	0.97667	9.40365e-24	3.07396e-22	Fam173a
ENSMUSG00000073423	600.28	206.3	1.54061	6.26443e-22	1.72444e-20	Zfp414
ENSMUSG00000020467	1598.96	562.132	1.50832	2.38753e-50	5.31638e-48	Efemp1
ENSMUSG00000034855	27.7992	10.0463	1.46744	0.0148463	0.0350398	Cxcl10
ENSMUSG00000022013	1807.76	615.641	1.55396	5.87574e-45	8.69377e-43	Dnajc15
ENSMUSG00000080893	1646.52	592.534	1.47444	2.66671e-48	5.1702e-46	Gm15920
ENSMUSG00000099696	789.239	314.254	1.32911	5.89828e-27	2.47486e-25	2900052N01Rik
ENSMUSG00000074813	111.554	72.0262	0.629522	0.0104054	0.0256232	Gm14005
ENSMUSG00000026418	1650.4	648.01	1.3487	2.75931e-28	1.27427e-26	Tnni1
ENSMUSG00000025466	790.888	244.827	1.693	1.55937e-36	1.35931e-34	Fuom
ENSMUSG00000023064	672.382	177.639	1.91968	1.39027e-06	7.08684e-06	Sncg
ENSMUSG00000022820	3732.57	1500.19	1.31486	5.77696e-39	5.77439e-37	Ndufb4
ENSMUSG00000039450	950.197	347.675	1.45126	1.07122e-18	2.13013e-17	Dcxr
ENSMUSG00000097789	471.06	185.247	1.34683	2.44902e-21	6.38222e-20	Gm2115
ENSMUSG00000020538	5056.77	2184.74	1.21086	2.0972e-18	4.04165e-17	Srebf1
ENSMUSG00000041625	269.985	178.337	0.596967	0.000787497	0.00253084	Ggact
ENSMUSG00000032010	1244.97	678.466	0.87579	4.52494e-13	5.15009e-12	Usp2
ENSMUSG00000050538	364.791	192.424	0.922581	2.44071e-10	2.03076e-09	B230217C12Rik
ENSMUSG00000015312	450.675	278.057	0.696988	1.15252e-06	5.96277e-06	Gadd45b
ENSMUSG00000050288	1416.36	636.385	1.15423	5.43644e-12	5.53238e-11	Fzd2
ENSMUSG00000021508	6424.52	1717.92	1.90285	1.92103e-68	1.35012e-65	Cxcl14
ENSMUSG00000038552	1631.77	582.404	1.48597	7.79232e-44	1.06212e-41	Fndc4
ENSMUSG00000104093	381.795	171.411	1.1575	1.35907e-05	5.99088e-05	A330015K06Rik
ENSMUSG00000085939	3159.53	1013.04	1.64128	3.53871e-48	6.74454e-46	Cd63-ps
ENSMUSG00000025283	4530.59	1936.26	1.22629	3.14758e-49	6.67821e-47	Sat1
ENSMUSG00000058351	640.632	206.96	1.62963	1.01366e-35	8.41227e-34	Smim4
ENSMUSG00000110156	298.029	73.0088	2.02613	1.70525e-23	5.40919e-22	Gm42067
ENSMUSG00000027447	249233	68252.4	1.86854	3.56197e-49	7.4868e-47	Cst3
ENSMUSG00000025351	26484.3	9560.58	1.46998	2.2636e-57	7.71339e-55	Cd63
ENSMUSG00000107451	60.9996	36.2084	0.755727	0.0168357	0.0390588	Gm44421
ENSMUSG00000078870	284.912	119.878	1.24931	7.15216e-09	4.95692e-08	Gm14410
ENSMUSG00000047759	62.4613	14.6318	2.09123	2.93111e-08	1.88237e-07	Hs3st3a1
ENSMUSG00000095930	910.784	372.208	1.29162	2.19229e-20	5.24518e-19	Nim1k
ENSMUSG00000104960	75.9568	46.7586	0.69805	0.020869	0.046984	Snhg8
ENSMUSG00000017009	1490.22	796.87	0.90323	1.7763e-08	1.16912e-07	Sdc4
ENSMUSG00000028407	248.054	132.39	0.904083	1.2175e-05	5.40282e-05	Toporsos
ENSMUSG00000059974	1496.27	726.107	1.0432	2.90633e-17	4.98196e-16	Ntm
ENSMUSG00000043629	402.9	225.622	0.83684	8.89938e-07	4.67415e-06	1700019D03Rik
ENSMUSG00000000732	226.597	52.1326	2.11635	4.96789e-22	1.38106e-20	Icosl
ENSMUSG00000071553	157.66	56.1995	1.48888	1.96921e-08	1.28705e-07	Cpa2
ENSMUSG00000064372	83.5211	39.5727	1.08137	0.00307815	0.0086222	mt-Tp
ENSMUSG00000085156	144.06	75.5248	0.933197	7.012e-05	0.000274547	Snhg15
ENSMUSG00000064246	1308.22	309.988	2.07679	5.78445e-64	3.17298e-61	Chil1
ENSMUSG00000000983	401.607	156.324	1.36118	6.07468e-16	9.08979e-15	Wfdc18
ENSMUSG00000097048	450.563	285.339	0.659966	3.48908e-06	1.68137e-05	1600020E01Rik
ENSMUSG00000057969	94.5879	25.557	1.88319	1.70805e-09	1.28062e-08	Sema3b
ENSMUSG00000047992	605.46	185.499	1.70692	1.87292e-25	7.11519e-24	Fam69c
ENSMUSG00000087269	358.097	162.634	1.13929	1.26117e-13	1.52576e-12	D330023K18Rik
ENSMUSG00000021379	4175.83	1201.37	1.79751	5.11226e-29	2.46727e-27	Id4
ENSMUSG00000074282	298.612	138.979	1.10509	9.64634e-09	6.59411e-08	Zfp94
ENSMUSG00000016194	2637.44	845.76	1.64103	3.98105e-39	4.05131e-37	Hsd11b1
ENSMUSG00000023367	3109.37	949.198	1.71145	3.0827e-41	3.50152e-39	Tmem176a
ENSMUSG00000030317	6271.94	1659.56	1.9181	2.39675e-76	3.59352e-73	Timp4
ENSMUSG00000075012	5693.84	2386.3	1.25468	9.78937e-17	1.58962e-15	Fjx1
ENSMUSG00000097047	129.69	50.795	1.34985	1.49969e-07	8.78336e-07	1110020A21Rik
ENSMUSG00000026202	2470.32	909.815	1.44067	2.399e-35	1.88648e-33	Tuba4a
ENSMUSG00000043300	408.504	244.363	0.740946	2.22148e-07	1.26998e-06	B3galnt1
ENSMUSG00000060923	975.703	439.269	1.15068	4.48109e-24	1.51094e-22	Acyp2
ENSMUSG00000051262	55.7058	25.276	1.13764	0.0021279	0.00620627	Nat8f3
ENSMUSG00000097868	69.5896	27.1235	1.36305	4.70241e-05	0.000189258	A330069E16Rik
ENSMUSG00000020388	1870.8	494.09	1.9208	1.60548e-54	4.57054e-52	Pdlim4
ENSMUSG00000054426	450.61	249.661	0.851972	1.31048e-08	8.80309e-08	A930005H10Rik
ENSMUSG00000056938	409.958	279.63	0.552189	3.24024e-05	0.000134204	Acbd4
ENSMUSG00000048065	49.9225	23.5375	1.08957	0.00384576	0.0105118	Cyb5r2
ENSMUSG00000097428	877.753	279.486	1.65079	3.79272e-37	3.49584e-35	AW047730
ENSMUSG00000017390	76329.5	24947.2	1.61337	7.40979e-30	3.81341e-28	Aldoc
ENSMUSG00000015085	1567.09	571.149	1.45624	3.2208e-21	8.29734e-20	Entpd2
ENSMUSG00000026424	51229.8	20711.3	1.30656	2.70265e-16	4.19191e-15	Gpr37l1
ENSMUSG00000045608	3196.2	1024.5	1.6414	8.28849e-35	6.27637e-33	Dbx2
ENSMUSG00000063646	153.039	81.4056	0.910567	3.07206e-05	0.000128064	Jakmip1
ENSMUSG00000040138	1419.38	406.864	1.80309	7.64601e-61	3.90815e-58	Ndp
ENSMUSG00000092021	100.583	15.4924	2.70725	3.97206e-13	4.54614e-12	Gbp11
ENSMUSG00000028747	64.9336	19.6317	1.72346	1.07048e-05	4.79677e-05	Htr6
ENSMUSG00000024891	242.652	69.8105	1.79707	3.87328e-17	6.52509e-16	Slc29a2
ENSMUSG00000078640	379.194	114.733	1.72469	4.09904e-24	1.39256e-22	Gm11627
ENSMUSG00000024530	352.613	201.556	0.807388	1.27291e-06	6.53004e-06	Prelid3a
ENSMUSG00000078877	177.328	86.0432	1.04198	7.27717e-07	3.87186e-06	Gm14295
ENSMUSG00000097326	227.038	59.3222	1.93578	1.6441e-20	3.98445e-19	A330048O09Rik
ENSMUSG00000087380	194.518	125.624	0.630703	0.000503088	0.0016852	2210408F21Rik
ENSMUSG00000032062	70.6604	19.3381	1.87129	3.14773e-07	1.75882e-06	2310030G06Rik
ENSMUSG00000000402	175.748	62.8857	1.48256	1.53436e-08	1.02064e-07	Egfl6
ENSMUSG00000044122	183.84	50.5775	1.86043	7.48431e-17	1.22594e-15	Proca1
ENSMUSG00000100252	326.427	192.827	0.75924	1.73374e-06	8.71326e-06	Mir124-2hg
ENSMUSG00000097280	162.107	54.2101	1.57808	5.31195e-11	4.78821e-10	AI849053
ENSMUSG00000094786	189.609	79.2823	1.26013	1.19224e-07	7.09162e-07	Gm14403

## Sheet: WT9movsWT2mo
ID	WT9mA	WT2mA	log2FoldChange	pvalue	padj	gene_name
ENSMUSG00000073418	1455.54	230.026	2.6614	2.65328e-73	1.12433e-69	C4b
ENSMUSG00000021913	2297.3	403.032	2.51177	4.62429e-41	7.83817e-38	Ogdhl
ENSMUSG00000024810	21748.3	3605.99	2.59256	2.3146e-79	1.96162e-75	Il33
ENSMUSG00000046764	343.81	7.51472	5.51513	1.52025e-17	2.34257e-15	A530053G22Rik
ENSMUSG00000104674	1255.74	146.281	3.1037	3.93083e-50	1.11046e-46	Gm42756
ENSMUSG00000041828	1471.77	282.394	2.3832	8.73424e-38	1.23371e-34	Abca8a
ENSMUSG00000101249	915.217	285.77	1.67894	1.02987e-31	1.02684e-28	Gm29216
ENSMUSG00000114189	183.95	13.0009	3.82279	9.61874e-22	2.81099e-19	AC134608.1
ENSMUSG00000110027	3411.5	1176.76	1.53596	1.68706e-25	8.41047e-23	C030029H02Rik
ENSMUSG00000026765	248.816	20.5039	3.60039	4.43394e-41	7.83817e-38	Lypd6b
ENSMUSG00000025889	1367.48	536.503	1.34972	6.6109e-20	1.55632e-17	Snca
ENSMUSG00000046727	6517.85	3316.42	0.974835	1.80038e-22	5.54845e-20	Cystm1
ENSMUSG00000002808	4196.49	1390.88	1.59313	4.95373e-53	1.67931e-49	Epdr1
ENSMUSG00000031760	2812.17	1726.24	0.704096	1.13631e-06	2.26328e-05	Mt3
ENSMUSG00000082809	789.111	296.09	1.4136	4.75216e-14	4.10965e-12	Gm14150
ENSMUSG00000021250	7043.72	3879.66	0.860392	9.18539e-19	1.85348e-16	Fos
ENSMUSG00000052837	1590.85	1010.6	0.654386	1.65589e-05	0.000236256	Junb
ENSMUSG00000049422	1774.46	875.291	1.01984	3.69215e-15	3.79284e-13	Chchd10
ENSMUSG00000036372	2648.56	1782.8	0.570928	1.16719e-05	0.000174769	Tmem258
ENSMUSG00000089665	277.918	119.992	1.21131	6.29767e-10	2.52951e-08	Fcor
ENSMUSG00000111971	254.243	103.548	1.29578	1.96702e-09	7.15471e-08	AC158232.1
ENSMUSG00000033308	355.692	90.3821	1.97734	2.25503e-22	6.82551e-20	Dpyd
ENSMUSG00000039278	2281.58	1515.48	0.590282	2.31736e-05	0.000316498	Pcsk1n
ENSMUSG00000048752	162.341	20.7705	2.96361	7.54859e-23	2.6112e-20	Prss50
ENSMUSG00000075514	164.613	68.2138	1.27144	5.69157e-08	1.52888e-06	Gm13375
ENSMUSG00000015354	1341.86	505.851	1.40812	1.13451e-16	1.5508e-14	Pcolce2
ENSMUSG00000105948	32.9574	4.77186	2.78624	1.08313e-05	0.000163482	Gm43089
ENSMUSG00000002831	94.0338	18.8468	2.32018	1.76249e-08	5.25956e-07	Plin4
ENSMUSG00000009633	733.423	502.516	0.545327	0.00103015	0.00784767	G0s2
ENSMUSG00000084830	151.651	84.024	0.851164	4.70478e-05	0.000585506	Gm14539
ENSMUSG00000021070	170.565	10.3819	4.04872	5.87972e-25	2.49153e-22	Bdkrb2
ENSMUSG00000067847	1151.56	784.915	0.552548	2.91026e-06	5.15454e-05	Romo1
ENSMUSG00000024962	936.043	480.262	0.963034	2.54823e-15	2.7165e-13	Vegfb
ENSMUSG00000021876	906.137	545.36	0.732948	5.78846e-06	9.45226e-05	Rnase4
ENSMUSG00000051811	316.965	138.275	1.19606	1.01839e-12	7.28343e-11	Cox6b2
ENSMUSG00000023904	1390.62	909.016	0.613552	2.32661e-09	8.32644e-08	Hcfc1r1
ENSMUSG00000031231	2318.94	1493.57	0.634848	2.32845e-09	8.32644e-08	Cox7b
ENSMUSG00000021509	81.081	28.2599	1.52217	0.000210935	0.00210067	Slc25a48
ENSMUSG00000022817	2122.78	1177.09	0.850494	1.58646e-14	1.51924e-12	Itgb5
ENSMUSG00000035674	1918.45	1224.92	0.64717	1.19981e-09	4.60108e-08	Ndufa3
ENSMUSG00000031765	31445.5	18722.9	0.748058	2.99612e-06	5.27902e-05	Mt1
ENSMUSG00000050856	1069.6	747.074	0.517395	1.41528e-05	0.000206091	Atp5k
ENSMUSG00000074060	179.374	28.4791	2.65766	1.31987e-24	5.32662e-22	Fbxw15
ENSMUSG00000030717	1052.81	432.38	1.28422	8.3143e-18	1.3295e-15	Nupr1
ENSMUSG00000044361	221.659	66.0445	1.74917	2.67055e-13	2.12515e-11	BC024139
ENSMUSG00000065037	107.358	60.4201	0.828262	0.00146103	0.0105023	Rn7sk
ENSMUSG00000057465	75.3264	15.3876	2.29275	1.08906e-08	3.35627e-07	Saa2
ENSMUSG00000020083	127.91	55.0435	1.21686	4.0857e-06	6.93914e-05	2010107G23Rik
ENSMUSG00000114547	913.872	196.718	2.21549	6.50261e-24	2.44932e-21	AC154767.3
ENSMUSG00000036570	1877.77	1123.21	0.741248	3.62441e-07	8.16939e-06	Fxyd1
ENSMUSG00000004558	15430	7623.74	1.01719	7.80176e-15	7.73332e-13	Ndrg2
ENSMUSG00000064354	1450.4	494.733	1.55247	1.7267e-32	1.95117e-29	mt-Co2
ENSMUSG00000068762	360.004	141.789	1.34589	2.34058e-12	1.58059e-10	Gstm6
ENSMUSG00000020928	2694.71	1392.52	0.952201	3.18118e-08	9.10828e-07	Higd1b
ENSMUSG00000068874	761.763	463.902	0.716247	1.03534e-07	2.62711e-06	Selenbp1
ENSMUSG00000071528	1539.51	1057.01	0.542059	5.8379e-05	0.000709336	Usmg5
ENSMUSG00000086859	1018.36	561.156	0.860162	2.60449e-08	7.59829e-07	Snhg20
ENSMUSG00000063253	1844.9	776.607	1.24824	0.00921495	0.0457107	Scoc
ENSMUSG00000031750	725.561	334.056	1.11865	1.82483e-08	5.42646e-07	Il34
ENSMUSG00000031298	125.108	27.8993	2.16966	5.67325e-12	3.5224e-10	Adgrg2
ENSMUSG00000074115	102.669	18.3809	2.4794	4.36303e-12	2.80126e-10	Saa1
ENSMUSG00000004996	326.313	168.258	0.954996	2.06492e-06	3.8044e-05	Mri1
ENSMUSG00000028174	81.2931	15.0128	2.43614	2.48071e-11	1.34769e-09	Rpe65
ENSMUSG00000059325	2072.4	1057.5	0.970769	8.52362e-18	1.35024e-15	Hopx
ENSMUSG00000047617	1681.42	1011.31	0.733824	4.02398e-10	1.68828e-08	Paxx
ENSMUSG00000034353	2333.1	1295.84	0.848573	7.91486e-10	3.09117e-08	Ramp1
ENSMUSG00000016256	3851.08	2427.92	0.665552	3.36826e-11	1.77305e-09	Ctsz
ENSMUSG00000041423	619.052	272.684	1.18383	1.42997e-10	6.60106e-09	Paqr6
ENSMUSG00000022658	2107.32	1144.44	0.88082	6.50381e-13	4.81396e-11	Tagln3
ENSMUSG00000032523	1604.31	750.612	1.09596	8.2258e-11	4.06494e-09	Hhatl
ENSMUSG00000081485	1317.3	887.659	0.569552	6.61195e-05	0.000790356	Gm12338
ENSMUSG00000026473	39911.5	26316.4	0.600862	1.48215e-06	2.83869e-05	Glul
ENSMUSG00000032246	250.103	170.958	0.548916	0.0093861	0.0464374	Calml4
ENSMUSG00000002985	247127	150303	0.717374	2.38542e-07	5.66286e-06	Apoe
ENSMUSG00000098234	90.7221	48.9497	0.890156	0.00150854	0.0107436	Snhg6
ENSMUSG00000054162	5512.68	1630.5	1.75737	1.43234e-22	4.5808e-20	Spock3
ENSMUSG00000022257	4297.39	2830.11	0.602591	5.68531e-08	1.52888e-06	Laptm4b
ENSMUSG00000054619	1999.33	1313.72	0.606128	2.29926e-05	0.000314295	Mettl7a1
ENSMUSG00000104572	18.8405	0.355706	5.68071	2.55079e-05	0.000343688	Fbxw23
ENSMUSG00000073538	220.125	59.7519	1.88309	1.87688e-10	8.48348e-09	E330020D12Rik
ENSMUSG00000086003	160.946	73.4636	1.13102	3.48307e-07	7.89278e-06	B230206L02Rik
ENSMUSG00000107689	133.918	51.2317	1.38779	1.08987e-06	2.18877e-05	Gm44386
ENSMUSG00000086782	134.572	50.2619	1.42081	4.20464e-09	1.42823e-07	E130102H24Rik
ENSMUSG00000062753	1460.72	916.082	0.673244	2.54143e-07	5.99128e-06	AI413582
ENSMUSG00000023089	2560.02	1678.66	0.608781	1.14968e-10	5.50483e-09	Ndufa5
ENSMUSG00000035048	734.705	512.747	0.518916	3.34866e-05	0.000435275	Anapc13
ENSMUSG00000064254	632.43	418.717	0.594829	3.95006e-05	0.00050341	Ethe1
ENSMUSG00000026956	492.371	216.797	1.18463	9.09956e-12	5.4309e-10	Uap1l1
ENSMUSG00000055862	461.726	220.696	1.06533	3.58806e-10	1.52808e-08	Izumo4
ENSMUSG00000044080	5759.22	3099.45	0.893903	3.43965e-18	5.8302e-16	S100a1
ENSMUSG00000028445	2233.29	1454.02	0.619223	8.95951e-07	1.85514e-05	Enho
ENSMUSG00000015013	1593.64	1056.54	0.592924	4.62541e-09	1.55249e-07	Trappc2l
ENSMUSG00000107369	527.253	283.605	0.89493	9.41291e-08	2.41741e-06	Gstm2-ps1
ENSMUSG00000018217	11459	4933.14	1.21589	6.6963e-19	1.42967e-16	Pmp22
ENSMUSG00000058135	20867	12485.4	0.740985	1.30905e-07	3.24866e-06	Gstm1
ENSMUSG00000043091	2285.13	1225.39	0.89892	7.22746e-07	1.52941e-05	Tuba1c
ENSMUSG00000109284	54.8418	30.1147	0.865753	0.00893395	0.0446961	B230311B06Rik
ENSMUSG00000021033	788.723	371.889	1.08489	8.01659e-13	5.78218e-11	Gstz1
ENSMUSG00000019689	1224.05	858.342	0.511748	7.90749e-05	0.000913647	Fmc1
ENSMUSG00000072115	69.9531	36.1401	0.956986	0.00623545	0.0338644	Ang
ENSMUSG00000059824	491.403	216.852	1.18058	2.93609e-06	5.18414e-05	Dbp
ENSMUSG00000026034	2828.03	1929.01	0.55191	1.77308e-05	0.000250394	Clk1
ENSMUSG00000035385	57.1708	23.8045	1.26099	0.000719492	0.0058491	Ccl2
ENSMUSG00000040713	1810.01	1078.07	0.747609	3.01516e-13	2.36606e-11	Creg1
ENSMUSG00000027956	2062.49	953.737	1.11309	9.96394e-18	1.56378e-15	Tmem144
ENSMUSG00000090258	1392.35	847.975	0.715572	2.53992e-11	1.37545e-09	Churc1
ENSMUSG00000039568	829.824	557.992	0.573002	1.87822e-06	3.50615e-05	Ubald1
ENSMUSG00000001039	486.667	326.066	0.578779	0.000166482	0.00171856	B9d1
ENSMUSG00000057411	1440.36	902.116	0.675388	4.54903e-10	1.88985e-08	Fam173a
ENSMUSG00000073423	405.209	211.555	0.938312	3.34799e-08	9.48971e-07	Zfp414
ENSMUSG00000020467	1043.41	576.095	0.857107	1.22665e-10	5.82403e-09	Efemp1
ENSMUSG00000034855	30.4134	10.2767	1.56446	0.00337001	0.0206663	Cxcl10
ENSMUSG00000022013	902.122	631.207	0.515072	2.66451e-05	0.000356741	Dnajc15
ENSMUSG00000080893	1019.35	607.218	0.747096	0.000377546	0.00343315	Gm15920
ENSMUSG00000099696	539.07	321.918	0.744097	1.26017e-07	3.15044e-06	2900052N01Rik
ENSMUSG00000074813	139.949	73.9004	0.920216	0.000204394	0.00204636	Gm14005
ENSMUSG00000026418	1396.61	664.474	1.07166	1.40119e-10	6.52479e-09	Tnni1
ENSMUSG00000025466	406.324	250.762	0.697211	7.92661e-06	0.000123945	Fuom
ENSMUSG00000023064	314.025	182.277	0.783174	0.00206846	0.0139461	Sncg
ENSMUSG00000022820	2176.69	1538.38	0.500612	2.16118e-05	0.000297579	Ndufb4
ENSMUSG00000039450	548.691	355.877	0.62524	0.000280337	0.00269219	Dcxr
ENSMUSG00000097789	348.123	189.788	0.875463	3.95854e-08	1.09995e-06	Gm2115
ENSMUSG00000020538	3598.61	2237.11	0.68598	2.87179e-07	6.69558e-06	Srebf1
ENSMUSG00000041625	303.145	182.875	0.72799	3.86844e-05	0.000494123	Ggact
ENSMUSG00000032010	991.313	695.123	0.512575	3.00798e-05	0.000397391	Usp2
ENSMUSG00000050538	356.933	197.266	0.855567	5.27093e-08	1.43637e-06	B230217C12Rik
ENSMUSG00000015312	482.298	284.868	0.759767	1.55041e-05	0.000222896	Gadd45b
ENSMUSG00000050288	925.311	651.471	0.506457	0.00301489	0.018877	Fzd2
ENSMUSG00000021508	3010.75	1760.06	0.77458	2.71085e-08	7.88146e-07	Cxcl14
ENSMUSG00000038552	861.242	596.83	0.52912	6.91572e-05	0.000819731	Fndc4
ENSMUSG00000104093	509.064	175.388	1.53929	1.70505e-09	6.26912e-08	A330015K06Rik
ENSMUSG00000085939	1657.87	1038.19	0.675665	1.76974e-07	4.29757e-06	Cd63-ps
ENSMUSG00000025283	2890.37	1984.93	0.542165	1.06259e-07	2.68419e-06	Sat1
ENSMUSG00000058351	348.691	212.101	0.71678	1.35657e-06	2.63087e-05	Smim4
ENSMUSG00000110156	128.7	74.8569	0.780575	0.00183246	0.0126107	Gm42067
ENSMUSG00000027447	108746	69922.6	0.637137	0.000141913	0.00149965	Cst3
ENSMUSG00000025351	14732.5	9796.43	0.588715	2.19102e-07	5.23068e-06	Cd63
ENSMUSG00000107451	73.9944	37.1044	0.997738	0.00147395	0.0105638	Gm44421
ENSMUSG00000078870	235.73	122.953	0.938867	3.69634e-06	6.3414e-05	Gm14410
ENSMUSG00000047759	64.7631	15.001	2.10831	1.13433e-08	3.47057e-07	Hs3st3a1
ENSMUSG00000095930	578.754	381.16	0.603166	5.46401e-05	0.000667736	Nim1k
ENSMUSG00000104960	84.8251	47.9245	0.820685	0.00440142	0.0256724	Snhg8
ENSMUSG00000017009	1165.1	815.778	0.514356	0.00283206	0.0179583	Sdc4
ENSMUSG00000028407	209.934	135.851	0.627041	0.00231064	0.0152335	Toporsos
ENSMUSG00000059974	1261.25	743.705	0.762254	1.03185e-09	3.98403e-08	Ntm
ENSMUSG00000043629	453.952	231.367	0.973173	3.55621e-08	9.99631e-07	1700019D03Rik
ENSMUSG00000000732	134.473	53.4391	1.32998	2.93615e-06	5.18414e-05	Icosl
ENSMUSG00000071553	138.451	57.6372	1.26629	2.08747e-06	3.84176e-05	Cpa2
ENSMUSG00000064372	116.452	40.5734	1.52306	9.32434e-06	0.000143578	mt-Tp
ENSMUSG00000085156	119.364	77.4219	0.624816	0.00717247	0.0375923	Snhg15
ENSMUSG00000064246	634.666	317.72	0.998528	1.36113e-07	3.36805e-06	Chil1
ENSMUSG00000000983	498.465	160.151	1.63828	2.65181e-21	7.49137e-19	Wfdc18
ENSMUSG00000097048	418.252	292.502	0.516697	0.000584966	0.00493538	1600020E01Rik
ENSMUSG00000057969	75.2337	26.2161	1.51715	1.39043e-05	0.000203395	Sema3b
ENSMUSG00000047992	337.468	189.957	0.829903	4.8727e-05	0.000605515	Fam69c
ENSMUSG00000087269	255.485	166.676	0.617056	0.000331747	0.00309302	D330023K18Rik
ENSMUSG00000021379	1870.42	1229.6	0.605294	0.000399818	0.00359708	Id4
ENSMUSG00000074282	294.577	142.331	1.05066	5.24604e-08	1.4342e-06	Zfp94
ENSMUSG00000016194	1976.08	866.185	1.19017	3.98617e-14	3.50081e-12	Hsd11b1
ENSMUSG00000023367	1526.04	972.887	0.649431	2.61813e-06	4.71597e-05	Tmem176a
ENSMUSG00000030317	2607.19	1700.6	0.616553	1.47086e-06	2.82345e-05	Timp4
ENSMUSG00000075012	3538.36	2442.99	0.534537	0.000985947	0.00758249	Fjx1
ENSMUSG00000097047	142.056	52.1342	1.44471	3.31674e-08	9.43268e-07	1110020A21Rik
ENSMUSG00000026202	1432.98	932.694	0.61955	3.57948e-07	8.10042e-06	Tuba4a
ENSMUSG00000043300	434.758	250.56	0.794294	6.64174e-07	1.41607e-05	B3galnt1
ENSMUSG00000060923	773.298	450.198	0.780124	1.88141e-09	6.86702e-08	Acyp2
ENSMUSG00000051262	61.7084	25.8741	1.25289	0.000876888	0.00687204	Nat8f3
ENSMUSG00000097868	58.5808	27.8088	1.07805	0.0021846	0.0145745	A330069E16Rik
ENSMUSG00000020388	795.363	506.072	0.652407	6.39362e-06	0.00010282	Pdlim4
ENSMUSG00000054426	415.39	255.98	0.699035	1.91424e-05	0.000267268	A930005H10Rik
ENSMUSG00000056938	412.835	286.592	0.526923	0.000153717	0.00160339	Acbd4
ENSMUSG00000048065	83.036	24.1133	1.78835	1.1492e-06	2.28091e-05	Cyb5r2
ENSMUSG00000097428	537.651	286.298	0.90928	4.08745e-09	1.39682e-07	AW047730
ENSMUSG00000017390	42604.9	25545.6	0.737953	3.15229e-06	5.51977e-05	Aldoc
ENSMUSG00000015085	962.081	584.803	0.718557	3.16923e-05	0.000415456	Entpd2
ENSMUSG00000026424	30401.4	21207.3	0.519577	0.00153158	0.0108484	Gpr37l1
ENSMUSG00000045608	1551.68	1049.26	0.564611	0.000315045	0.0029601	Dbx2
ENSMUSG00000063646	163.517	83.408	0.971527	3.98294e-06	6.79184e-05	Jakmip1
ENSMUSG00000040138	756.123	416.862	0.859528	5.07473e-12	3.19765e-10	Ndp
ENSMUSG00000092021	147.961	15.8461	3.22721	1.44092e-15	1.62824e-13	Gbp11
ENSMUSG00000028747	48.2398	20.0973	1.26262	0.00215687	0.0144331	Htr6
ENSMUSG00000024891	149.903	71.4958	1.06849	1.22589e-06	2.40217e-05	Slc29a2
ENSMUSG00000078640	188.127	117.542	0.679172	0.00152423	0.0108144	Gm11627
ENSMUSG00000024530	321.437	206.392	0.63965	0.000445051	0.00394541	Prelid3a
ENSMUSG00000078877	147.136	88.2326	0.73664	0.000947582	0.00733068	Gm14295
ENSMUSG00000097326	122.685	60.787	1.01239	1.3176e-05	0.000194203	A330048O09Rik
ENSMUSG00000087380	189.823	128.75	0.560017	0.00288033	0.0181825	2210408F21Rik
ENSMUSG00000032062	51.7946	19.816	1.38683	0.000872985	0.00685051	2310030G06Rik
ENSMUSG00000000402	177.755	64.394	1.46646	2.50451e-10	1.09694e-08	Egfl6
ENSMUSG00000044122	110.906	51.8568	1.09688	8.14838e-05	0.000935739	Proca1
ENSMUSG00000100252	316.948	197.512	0.682537	0.000113708	0.00124667	Mir124-2hg
ENSMUSG00000097280	95.5238	55.5445	0.782148	0.00790097	0.0406069	AI849053
ENSMUSG00000094786	140.24	81.2871	0.78768	0.000863058	0.00678518	Gm14403

## Sheet: WT12movsWT2mo
ID	WT12mA	WT2mA	log2FoldChange	pvalue	padj	gene_name
ENSMUSG00000073418	2855.48	222.467	3.682	3.31588e-100	2.97252e-96	C4b
ENSMUSG00000021913	3036.32	389.35	2.96379	5.84764e-51	1.74737e-47	Ogdhl
ENSMUSG00000024810	17150.2	3484.76	2.29916	1.31345e-40	2.35489e-37	Il33
ENSMUSG00000046764	263.138	7.26329	5.17767	1.70862e-37	2.78489e-34	A530053G22Rik
ENSMUSG00000104674	956.435	141.289	2.76059	2.03422e-37	3.03929e-34	Gm42756
ENSMUSG00000041828	1534.52	272.883	2.49257	4.35051e-35	6.00003e-32	Abca8a
ENSMUSG00000101249	1620.96	276.328	2.55232	9.44179e-34	1.05801e-30	Gm29216
ENSMUSG00000114189	168.677	12.5777	3.74638	1.12187e-28	8.74518e-26	AC134608.1
ENSMUSG00000110027	3523.87	1137.41	1.63172	8.96322e-27	5.54143e-24	C030029H02Rik
ENSMUSG00000026765	200.097	19.8362	3.33447	1.41707e-26	8.19572e-24	Lypd6b
ENSMUSG00000025889	1501.96	518.912	1.53321	1.03093e-23	4.73935e-21	Snca
ENSMUSG00000046727	8769.7	3206.8	1.45141	3.42976e-23	1.49981e-20	Cystm1
ENSMUSG00000002808	4215.11	1345.03	1.64792	6.83153e-23	2.84843e-20	Epdr1
ENSMUSG00000031760	5030.6	1668.67	1.59203	7.6141e-23	3.10257e-20	Mt3
ENSMUSG00000082809	1350.24	286.391	2.23672	6.26983e-22	2.0817e-19	Gm14150
ENSMUSG00000021250	9876.09	3751.04	1.39664	9.9684e-22	3.19149e-19	Fos
ENSMUSG00000052837	3002.74	977.449	1.61895	1.85862e-21	5.84617e-19	Junb
ENSMUSG00000049422	2351.74	846.199	1.47474	3.52968e-20	9.30642e-18	Chchd10
ENSMUSG00000036372	3800.95	1724.18	1.14044	1.01557e-19	2.46057e-17	Tmem258
ENSMUSG00000089665	358.118	116.023	1.62598	1.57196e-19	3.75783e-17	Fcor
ENSMUSG00000111971	331.372	100.101	1.72665	8.58637e-19	1.99928e-16	AC158232.1
ENSMUSG00000033308	301.497	87.3997	1.78712	1.22438e-18	2.81435e-16	Dpyd
ENSMUSG00000039278	3586.26	1465.46	1.2912	1.38188e-18	3.09696e-16	Pcsk1n
ENSMUSG00000048752	131.922	20.085	2.71223	4.74905e-18	9.67566e-16	Prss50
ENSMUSG00000075514	254.669	65.9317	1.95078	5.82448e-18	1.1603e-15	Gm13375
ENSMUSG00000015354	1322.65	488.922	1.43642	9.15104e-18	1.74541e-15	Pcolce2
ENSMUSG00000105948	94.4308	4.61271	4.35191	1.5032e-17	2.77844e-15	Gm43089
ENSMUSG00000002831	127.137	18.2152	2.80464	7.08098e-17	1.20909e-14	Plin4
ENSMUSG00000009633	1194.98	486.114	1.29742	7.34707e-17	1.2427e-14	G0s2
ENSMUSG00000084830	251.195	81.2516	1.62779	4.80839e-16	7.15488e-14	Gm14539
ENSMUSG00000021070	100.765	10.0219	3.3387	4.82871e-16	7.15488e-14	Bdkrb2
ENSMUSG00000067847	1611.33	759.178	1.08551	6.76469e-16	9.78098e-14	Romo1
ENSMUSG00000024962	982.969	464.349	1.082	1.17973e-15	1.67868e-13	Vegfb
ENSMUSG00000021876	1246.56	527.044	1.24246	3.8138e-15	4.9549e-13	Rnase4
ENSMUSG00000051811	355.478	133.728	1.40996	4.63436e-15	5.89286e-13	Cox6b2
ENSMUSG00000023904	1943.56	878.913	1.14497	5.94198e-15	7.39817e-13	Hcfc1r1
ENSMUSG00000031231	2726.58	1444.12	0.91694	7.06014e-15	8.55279e-13	Cox7b
ENSMUSG00000021509	156.561	27.3047	2.52341	1.74118e-14	1.98839e-12	Slc25a48
ENSMUSG00000022817	2242.27	1138.39	0.977744	2.43946e-14	2.71659e-12	Itgb5
ENSMUSG00000035674	2235.22	1184.39	0.916214	2.60335e-14	2.86352e-12	Ndufa3
ENSMUSG00000031765	41357.3	18096.4	1.19244	2.96575e-14	3.2226e-12	Mt1
ENSMUSG00000050856	1464.68	722.586	1.01911	6.22071e-14	6.2658e-12	Atp5k
ENSMUSG00000074060	149.112	27.5211	2.43947	7.38184e-14	7.29239e-12	Fbxw15
ENSMUSG00000030717	906.714	418.132	1.11679	9.45981e-14	9.21766e-12	Nupr1
ENSMUSG00000044361	223.245	63.8192	1.80915	1.05665e-13	1.0077e-11	BC024139
ENSMUSG00000065037	230.081	58.4453	1.97636	1.21046e-13	1.13625e-11	Rn7sk
ENSMUSG00000057465	93.4273	14.8726	2.65097	1.45229e-13	1.34217e-11	Saa2
ENSMUSG00000020083	176.314	53.2172	1.72801	3.07435e-13	2.68878e-11	2010107G23Rik
ENSMUSG00000114547	621.654	190.218	1.70787	4.59139e-13	3.82658e-11	AC154767.3
ENSMUSG00000036570	2167.17	1086.34	0.996072	4.64159e-13	3.83498e-11	Fxyd1
ENSMUSG00000004558	16698.3	7369.11	1.18014	1.0251e-12	8.09651e-11	Ndrg2
ENSMUSG00000064354	1305.87	478.261	1.44936	1.24042e-12	9.71155e-11	mt-Co2
ENSMUSG00000068762	372.851	137.076	1.44486	1.46349e-12	1.13049e-10	Gstm6
ENSMUSG00000020928	3385.29	1347.37	1.32891	2.06674e-12	1.57011e-10	Higd1b
ENSMUSG00000068874	909.034	448.427	1.0198	3.49138e-12	2.59738e-10	Selenbp1
ENSMUSG00000071528	2082.46	1022.49	1.02599	5.51261e-12	3.90655e-10	Usmg5
ENSMUSG00000086859	1419	542.544	1.38712	6.51343e-12	4.54394e-10	Snhg20
ENSMUSG00000063253	1889.51	751.022	1.33104	8.44653e-12	5.78007e-10	Scoc
ENSMUSG00000031750	729.677	323.085	1.17457	1.05894e-11	7.03172e-10	Il34
ENSMUSG00000031298	118.555	26.9551	2.1411	1.39632e-11	8.87752e-10	Adgrg2
ENSMUSG00000074115	101.426	17.7732	2.50973	3.17876e-11	1.88092e-09	Saa1
ENSMUSG00000004996	351.948	162.688	1.11329	3.9962e-11	2.33381e-09	Mri1
ENSMUSG00000028174	79.8496	14.5146	2.45811	6.21164e-11	3.45865e-09	Rpe65
ENSMUSG00000059325	2079.08	1022.35	1.02408	8.30726e-11	4.55476e-09	Hopx
ENSMUSG00000047617	1783.85	977.548	0.868016	9.36957e-11	5.07514e-09	Paxx
ENSMUSG00000034353	2612.83	1252.77	1.06051	1.18456e-10	6.32081e-09	Ramp1
ENSMUSG00000016256	3983.14	2347.87	0.762512	1.32505e-10	7.02862e-09	Ctsz
ENSMUSG00000041423	580.941	263.556	1.1409	1.54032e-10	8.14644e-09	Paqr6
ENSMUSG00000022658	2136.43	1106.48	0.949153	1.65051e-10	8.67798e-09	Tagln3
ENSMUSG00000032523	1633.12	726.027	1.16959	1.79416e-10	9.40571e-09	Hhatl
ENSMUSG00000081485	1489.67	858.408	0.795212	2.02279e-10	1.04514e-08	Gm12338
ENSMUSG00000026473	57255.2	25439	1.17037	2.16909e-10	1.11752e-08	Glul
ENSMUSG00000032246	410.276	165.287	1.31158	2.17977e-10	1.1198e-08	Calml4
ENSMUSG00000002985	294227	145296	1.01794	2.64867e-10	1.31911e-08	Apoe
ENSMUSG00000098234	143.167	47.3333	1.59739	3.41326e-10	1.65395e-08	Snhg6
ENSMUSG00000054162	3907.17	1577.4	1.30855	4.34632e-10	2.02403e-08	Spock3
ENSMUSG00000022257	4635.46	2737.05	0.760063	7.29847e-10	3.25508e-08	Laptm4b
ENSMUSG00000054619	2328.32	1269.77	0.874988	9.42143e-10	4.09992e-08	Mettl7a1
ENSMUSG00000104572	70.513	0.342423	7.63221	1.03186e-09	4.43652e-08	Fbxw23
ENSMUSG00000073538	204.435	57.7552	1.82502	1.14153e-09	4.84989e-08	E330020D12Rik
ENSMUSG00000086003	185.146	71.0481	1.38166	1.24163e-09	5.22562e-08	B230206L02Rik
ENSMUSG00000107689	154.996	49.5054	1.64908	1.27224e-09	5.32944e-08	Gm44386
ENSMUSG00000086782	142.53	48.5901	1.55234	1.2792e-09	5.33365e-08	E130102H24Rik
ENSMUSG00000062753	1702.31	885.898	0.942313	1.30236e-09	5.41763e-08	AI413582
ENSMUSG00000023089	2690.64	1623.32	0.72894	1.3469e-09	5.57702e-08	Ndufa5
ENSMUSG00000035048	957.105	495.882	0.948576	1.40295e-09	5.79575e-08	Anapc13
ENSMUSG00000064254	847.775	404.974	1.06557	1.42433e-09	5.87052e-08	Ethe1
ENSMUSG00000026956	439.707	209.522	1.07023	2.00952e-09	7.98864e-08	Uap1l1
ENSMUSG00000055862	433.834	213.331	1.02414	2.89475e-09	1.10897e-07	Izumo4
ENSMUSG00000044080	5400.88	2997.17	0.849596	2.9721e-09	1.13376e-07	S100a1
ENSMUSG00000028445	2845.68	1405.76	1.0174	3.40127e-09	1.27576e-07	Enho
ENSMUSG00000015013	1678.98	1021.64	0.71665	4.37598e-09	1.59466e-07	Trappc2l
ENSMUSG00000107369	551.301	274.147	1.0079	5.72529e-09	2.00584e-07	Gstm2-ps1
ENSMUSG00000018217	9101.06	4771.41	0.931616	7.16597e-09	2.47074e-07	Pmp22
ENSMUSG00000058135	19756.2	12070.7	0.710799	8.4454e-09	2.86234e-07	Gstm1
ENSMUSG00000043091	2553.86	1185.19	1.10738	9.16684e-09	3.08933e-07	Tuba1c
ENSMUSG00000109284	97.4679	29.1228	1.74325	1.35247e-08	4.37696e-07	B230311B06Rik
ENSMUSG00000021033	648.927	359.563	0.85176	1.45509e-08	4.67534e-07	Gstz1
ENSMUSG00000019689	1526.78	830.305	0.878589	2.04988e-08	6.29322e-07	Fmc1
ENSMUSG00000072115	115.988	34.9248	1.73479	2.06869e-08	6.32928e-07	Ang
ENSMUSG00000059824	468.633	209.59	1.16086	2.37416e-08	7.154e-07	Dbp
ENSMUSG00000026034	2990.21	1865.17	0.680949	2.5147e-08	7.51435e-07	Clk1
ENSMUSG00000035385	95.8091	23.0203	2.05428	2.85422e-08	8.4724e-07	Ccl2
ENSMUSG00000040713	1737.27	1042.3	0.737066	3.18142e-08	9.35076e-07	Creg1
ENSMUSG00000027956	1579.28	922.001	0.776719	4.25569e-08	1.21885e-06	Tmem144
ENSMUSG00000090258	1488.72	819.916	0.860567	5.07341e-08	1.43472e-06	Churc1
ENSMUSG00000039568	972.915	539.442	0.851111	5.55858e-08	1.54992e-06	Ubald1
ENSMUSG00000001039	568.082	315.172	0.850514	8.83806e-08	2.34405e-06	B9d1
ENSMUSG00000057411	1540.79	872.179	0.821075	9.06877e-08	2.39452e-06	Fam173a
ENSMUSG00000073423	471.465	204.579	1.20473	1.20255e-07	3.06694e-06	Zfp414
ENSMUSG00000020467	1249.28	557.043	1.16523	1.92223e-07	4.70172e-06	Efemp1
ENSMUSG00000034855	75.092	9.92946	2.9192	2.31206e-07	5.53443e-06	Cxcl10
ENSMUSG00000022013	1042.4	610.462	0.771794	2.75441e-07	6.44697e-06	Dnajc15
ENSMUSG00000080893	1307.26	587.15	1.15467	3.11377e-07	7.24083e-06	Gm15920
ENSMUSG00000099696	605.829	311.214	0.960996	3.28365e-07	7.57692e-06	2900052N01Rik
ENSMUSG00000074813	168.967	71.5038	1.23923	3.85738e-07	8.7543e-06	Gm14005
ENSMUSG00000026418	1216.73	642.576	0.921168	5.65007e-07	1.22034e-05	Tnni1
ENSMUSG00000025466	431.01	242.388	0.830892	6.15284e-07	1.3164e-05	Fuom
ENSMUSG00000023064	447.432	176.439	1.34129	6.27932e-07	1.33682e-05	Sncg
ENSMUSG00000022820	2324.05	1487.93	0.643252	7.99665e-07	1.65366e-05	Ndufb4
ENSMUSG00000039450	650.613	343.903	0.92013	8.43956e-07	1.73127e-05	Dcxr
ENSMUSG00000097789	328.358	183.49	0.839582	8.65007e-07	1.76436e-05	Gm2115
ENSMUSG00000020538	3511.15	2162.09	0.69962	9.89228e-07	1.99056e-05	Srebf1
ENSMUSG00000041625	333.708	176.913	0.91444	1.01929e-06	2.0396e-05	Ggact
ENSMUSG00000032010	1065.01	671.997	0.664536	1.7113e-06	3.2133e-05	Usp2
ENSMUSG00000050538	333.049	190.762	0.803933	1.72374e-06	3.23273e-05	B230217C12Rik
ENSMUSG00000015312	522.057	275.438	0.922317	2.35044e-06	4.26962e-05	Gadd45b
ENSMUSG00000050288	1082.82	629.668	0.782151	2.94898e-06	5.20292e-05	Fzd2
ENSMUSG00000021508	2736.07	1701.74	0.685046	3.49918e-06	6.01717e-05	Cxcl14
ENSMUSG00000038552	898.489	577.138	0.638319	3.56289e-06	6.08951e-05	Fndc4
ENSMUSG00000104093	393.483	169.353	1.21797	4.42664e-06	7.35076e-05	A330015K06Rik
ENSMUSG00000085939	1681.32	1003.69	0.744401	4.71322e-06	7.74549e-05	Cd63-ps
ENSMUSG00000025283	2962.95	1919.57	0.626203	4.72883e-06	7.75149e-05	Sat1
ENSMUSG00000058351	359.973	205.102	0.811183	4.82961e-06	7.88616e-05	Smim4
ENSMUSG00000110156	159.092	72.4182	1.13357	5.08595e-06	8.22978e-05	Gm42067
ENSMUSG00000027447	125332	67615.8	0.890324	5.42431e-06	8.69879e-05	Cst3
ENSMUSG00000025351	14710.4	9471.26	0.635209	5.99286e-06	9.44164e-05	Cd63
ENSMUSG00000107451	90.7778	35.8633	1.3423	7.27658e-06	0.000112177	Gm44421
ENSMUSG00000078870	252.405	118.926	1.08532	9.86964e-06	0.000147461	Gm14410
ENSMUSG00000047759	50.0285	14.5098	1.78397	1.02999e-05	0.000152617	Hs3st3a1
ENSMUSG00000095930	617.529	368.419	0.745349	1.08612e-05	0.000159588	Nim1k
ENSMUSG00000104960	113.701	46.3616	1.29171	1.33228e-05	0.000191682	Snhg8
ENSMUSG00000017009	1344.41	788.526	0.769689	1.50638e-05	0.000212996	Sdc4
ENSMUSG00000028407	247.838	131.428	0.914743	1.52485e-05	0.000215099	Toporsos
ENSMUSG00000059974	1091.39	718.945	0.60223	1.5973e-05	0.000223559	Ntm
ENSMUSG00000043629	399.477	223.716	0.836938	1.70187e-05	0.000235803	1700019D03Rik
ENSMUSG00000000732	114.299	51.6927	1.14278	1.80857e-05	0.000247315	Icosl
ENSMUSG00000071553	128.482	55.7295	1.20656	2.09999e-05	0.000281606	Cpa2
ENSMUSG00000064372	101.806	39.2203	1.37827	2.72521e-05	0.000353037	mt-Tp
ENSMUSG00000085156	145.815	74.8568	0.962756	2.98717e-05	0.000383098	Snhg15
ENSMUSG00000064246	490.626	307.24	0.675012	4.20328e-05	0.00051014	Chil1
ENSMUSG00000000983	299.609	154.827	0.952684	4.51776e-05	0.000540353	Wfdc18
ENSMUSG00000097048	448.584	282.814	0.665974	5.19137e-05	0.000609137	1600020E01Rik
ENSMUSG00000057969	67.5315	25.3646	1.41106	0.000111028	0.00116752	Sema3b
ENSMUSG00000047992	295.621	183.614	0.687253	0.000192982	0.0018622	Fam69c
ENSMUSG00000087269	255.51	161.152	0.66525	0.000208862	0.00199186	D330023K18Rik
ENSMUSG00000021379	1873.6	1188.36	0.656869	0.00023985	0.00225072	Id4
ENSMUSG00000074282	228.61	137.561	0.733748	0.000252136	0.00234834	Zfp94
ENSMUSG00000016194	1260.23	837.274	0.589969	0.000291066	0.00263695	Hsd11b1
ENSMUSG00000023367	1384.25	940.883	0.556818	0.000296248	0.00267983	Tmem176a
ENSMUSG00000030317	2353.36	1644.35	0.517147	0.000297969	0.00269133	Timp4
ENSMUSG00000075012	3547.18	2361.17	0.587191	0.000298392	0.0026938	Fjx1
ENSMUSG00000097047	102.733	50.4467	1.02479	0.000321878	0.00286542	1110020A21Rik
ENSMUSG00000026202	1286.62	902.009	0.512232	0.000332204	0.00293982	Tuba4a
ENSMUSG00000043300	384.494	242.341	0.665695	0.000407043	0.00346978	B3galnt1
ENSMUSG00000060923	654.776	435.37	0.588446	0.000532161	0.00432311	Acyp2
ENSMUSG00000051262	60.6751	25.0173	1.27577	0.000599086	0.00474846	Nat8f3
ENSMUSG00000097868	60.9748	26.8843	1.18357	0.000648726	0.00505696	A330069E16Rik
ENSMUSG00000020388	717.979	489.267	0.553169	0.000658516	0.00511992	Pdlim4
ENSMUSG00000054426	366.454	247.533	0.566288	0.000714471	0.00547191	A930005H10Rik
ENSMUSG00000056938	399.695	277.113	0.528446	0.000757027	0.00575116	Acbd4
ENSMUSG00000048065	56.03	23.3	1.26936	0.000767015	0.00581472	Cyb5r2
ENSMUSG00000097428	412.06	276.805	0.573695	0.000820903	0.00615498	AW047730
ENSMUSG00000017390	38672.8	24692.8	0.647226	0.000869239	0.00646663	Aldoc
ENSMUSG00000015085	813.998	565.263	0.526144	0.00097849	0.00712276	Entpd2
ENSMUSG00000026424	30646.5	20502.1	0.579946	0.00106504	0.00763806	Gpr37l1
ENSMUSG00000045608	1461.5	1014.38	0.526784	0.00110567	0.00787272	Dbx2
ENSMUSG00000063646	136.232	80.6447	0.756192	0.00120007	0.00838834	Jakmip1
ENSMUSG00000040138	586.059	403.012	0.540321	0.00120286	0.00839801	Ndp
ENSMUSG00000092021	42.7939	15.3038	1.48661	0.00135492	0.00928253	Gbp11
ENSMUSG00000028747	48.7327	19.4313	1.32435	0.0014246	0.00964201	Htr6
ENSMUSG00000024891	118.318	69.1135	0.77568	0.00156341	0.010351	Slc29a2
ENSMUSG00000078640	175.287	113.647	0.624868	0.0024382	0.0147934	Gm11627
ENSMUSG00000024530	291.971	199.498	0.549628	0.00264134	0.0158066	Prelid3a
ENSMUSG00000078877	136.14	85.3539	0.672384	0.00473878	0.0252997	Gm14295
ENSMUSG00000097326	97.1139	58.7792	0.72373	0.00555534	0.0284008	A330048O09Rik
ENSMUSG00000087380	184.954	124.505	0.57051	0.00670357	0.0329103	2210408F21Rik
ENSMUSG00000032062	41.4424	19.1609	1.11236	0.00775659	0.0367321	2310030G06Rik
ENSMUSG00000000402	107.116	62.2394	0.783576	0.00784303	0.0370632	Egfl6
ENSMUSG00000044122	84.4936	50.1571	0.751524	0.00880099	0.0407523	Proca1
ENSMUSG00000100252	271.182	190.955	0.505738	0.00952225	0.0433311	Mir124-2hg
ENSMUSG00000097280	89.1847	53.7173	0.729872	0.0106687	0.0473345	AI849053
ENSMUSG00000094786	121.277	78.5911	0.627061	0.0111293	0.0489063	Gm14403
