# Supplementary material for: Transcriptomic profiling of microglia and astrocytes throughout aging
Source: J Neuroinflammation. 2020 Apr 1;17:97. doi: 10.1186/s12974-020-01774-9 (PMC7115095; doi:10.1186/s12974-020-01774-9)
Supplement: Supplementary file 13 — Additional file 13. Age-down astrocyte genes list with fold change and p-values. [file 12974_2020_1774_MOESM13_ESM.xlsx]

## Sheet: age-down astrocyte gene list
gene_id
ENSMUSG00000052229
ENSMUSG00000003746
ENSMUSG00000028633
ENSMUSG00000026879
ENSMUSG00000058297
ENSMUSG00000026347
ENSMUSG00000093930
ENSMUSG00000052688
ENSMUSG00000040254
ENSMUSG00000039202
ENSMUSG00000034926
ENSMUSG00000110631
ENSMUSG00000047712
ENSMUSG00000015829
ENSMUSG00000055723
ENSMUSG00000022220
ENSMUSG00000058070
ENSMUSG00000034000
ENSMUSG00000031285
ENSMUSG00000020846
ENSMUSG00000024855
ENSMUSG00000053897
ENSMUSG00000025810
ENSMUSG00000030223
ENSMUSG00000063632
ENSMUSG00000041729
ENSMUSG00000042834
ENSMUSG00000033032
ENSMUSG00000026483
ENSMUSG00000039046
ENSMUSG00000090063
ENSMUSG00000103441
ENSMUSG00000029581
ENSMUSG00000089809
ENSMUSG00000038604
ENSMUSG00000034872
ENSMUSG00000028654
ENSMUSG00000035000
ENSMUSG00000019647
ENSMUSG00000040268
ENSMUSG00000030110
ENSMUSG00000015647
ENSMUSG00000040298
ENSMUSG00000026043
ENSMUSG00000030834
ENSMUSG00000043460
ENSMUSG00000032193
ENSMUSG00000038023
ENSMUSG00000061353
ENSMUSG00000028763
ENSMUSG00000036181
ENSMUSG00000035621
ENSMUSG00000028927
ENSMUSG00000030638
ENSMUSG00000021614
ENSMUSG00000045333
ENSMUSG00000028184
ENSMUSG00000051339
ENSMUSG00000029478
ENSMUSG00000028226
ENSMUSG00000023019
ENSMUSG00000054453
ENSMUSG00000037169
ENSMUSG00000027858
ENSMUSG00000075254
ENSMUSG00000107134
ENSMUSG00000039470
ENSMUSG00000031934
ENSMUSG00000051615
ENSMUSG00000063455
ENSMUSG00000105987
ENSMUSG00000029622
ENSMUSG00000013236
ENSMUSG00000053510
ENSMUSG00000021697
ENSMUSG00000071862
ENSMUSG00000009418
ENSMUSG00000036026
ENSMUSG00000036985
ENSMUSG00000001506
ENSMUSG00000038668
ENSMUSG00000067879
ENSMUSG00000074364
ENSMUSG00000097736
ENSMUSG00000047109
ENSMUSG00000014498
ENSMUSG00000034275
ENSMUSG00000038267
ENSMUSG00000038780
ENSMUSG00000018846
ENSMUSG00000027460
ENSMUSG00000036158
ENSMUSG00000052504
ENSMUSG00000041460
ENSMUSG00000066319
ENSMUSG00000001281
ENSMUSG00000037306
ENSMUSG00000036040
ENSMUSG00000029016
ENSMUSG00000040152
ENSMUSG00000032737
ENSMUSG00000069662
ENSMUSG00000038042
ENSMUSG00000041930
ENSMUSG00000000915
ENSMUSG00000056812
ENSMUSG00000055022
ENSMUSG00000022263
ENSMUSG00000032854
ENSMUSG00000026435
ENSMUSG00000033396
ENSMUSG00000006498
ENSMUSG00000051853
ENSMUSG00000018931
ENSMUSG00000106379
ENSMUSG00000032571
ENSMUSG00000064023
ENSMUSG00000021451
ENSMUSG00000062760
ENSMUSG00000043909
ENSMUSG00000013846
ENSMUSG00000031841
ENSMUSG00000057802
ENSMUSG00000024077
ENSMUSG00000046157
ENSMUSG00000022438
ENSMUSG00000025020
ENSMUSG00000036057
ENSMUSG00000028360
ENSMUSG00000033579
ENSMUSG00000024393
ENSMUSG00000032086
ENSMUSG00000000627
ENSMUSG00000042772
ENSMUSG00000020029
ENSMUSG00000020150
ENSMUSG00000054555
ENSMUSG00000031790
ENSMUSG00000087278
ENSMUSG00000039328
ENSMUSG00000029599
ENSMUSG00000027375
ENSMUSG00000035919
ENSMUSG00000054364
ENSMUSG00000046463
ENSMUSG00000031642
ENSMUSG00000021594
ENSMUSG00000041220
ENSMUSG00000026442
ENSMUSG00000040697
ENSMUSG00000025137
ENSMUSG00000070369
ENSMUSG00000028433
ENSMUSG00000037295
ENSMUSG00000028680
ENSMUSG00000049562
ENSMUSG00000006464
ENSMUSG00000032643
ENSMUSG00000048899
ENSMUSG00000062785
ENSMUSG00000036422
ENSMUSG00000024660
ENSMUSG00000038058
ENSMUSG00000026944
ENSMUSG00000029675
ENSMUSG00000046179
ENSMUSG00000025701
ENSMUSG00000029119
ENSMUSG00000026219
ENSMUSG00000031661
ENSMUSG00000082896
ENSMUSG00000036545
ENSMUSG00000029661
ENSMUSG00000015202
ENSMUSG00000021411
ENSMUSG00000036882
ENSMUSG00000057337
ENSMUSG00000070348
ENSMUSG00000016356
ENSMUSG00000030583
ENSMUSG00000038467
ENSMUSG00000069306
ENSMUSG00000020241
ENSMUSG00000051817
ENSMUSG00000055485
ENSMUSG00000040533
ENSMUSG00000037795
ENSMUSG00000021258
ENSMUSG00000064141
ENSMUSG00000063430
ENSMUSG00000045994
ENSMUSG00000037138

## Sheet: WT4movsWT2mo
ID	WT4mA	WT2mA	log2FoldChange	pvalue	padj	gene_name
ENSMUSG00000052229	175.945	1294.6	-2.87954	3.61925e-41	6.1292e-37	Gpr17
ENSMUSG00000003746	289.804	797.738	-1.46113	3.04779e-19	4.69221e-16	Man1a
ENSMUSG00000028633	493.785	1242.1	-1.33104	6.6791e-15	4.52442e-12	Ctps
ENSMUSG00000026879	12202.7	37565.1	-1.6222	3.62521e-19	4.72254e-16	Gsn
ENSMUSG00000058297	4406.61	8411.29	-0.932627	1.2677e-05	0.000528781	Spock2
ENSMUSG00000026347	409.241	1008.54	-1.30167	2.87927e-08	3.16627e-06	Tmem163
ENSMUSG00000093930	2142.23	4876.26	-1.18661	5.15589e-26	1.91165e-22	Hmgcs1
ENSMUSG00000052688	120.634	569.543	-2.23882	9.13886e-20	1.71963e-16	Rab7b
ENSMUSG00000040254	133.71	338.176	-1.33903	1.10412e-09	1.8855e-07	Sema3d
ENSMUSG00000039202	851.444	1759.19	-1.04723	6.13702e-08	6.07781e-06	Abhd2
ENSMUSG00000034926	563.849	1147.92	-1.02579	3.13198e-12	1.15304e-09	Dhcr24
ENSMUSG00000110631	65.9811	223.521	-1.75616	4.83494e-09	6.99826e-07	Gm42047
ENSMUSG00000047712	141.194	415.957	-1.55955	1.65288e-13	8.48228e-11	Ust
ENSMUSG00000015829	46.9875	327.184	-2.79837	4.29102e-18	5.1906e-15	Tnr
ENSMUSG00000055723	236.316	424.508	-0.844281	3.24182e-06	0.000177097	Rras2
ENSMUSG00000022220	426.835	776.397	-0.863092	0.000216223	0.00490193	Adcy4
ENSMUSG00000058070	3015	5161.17	-0.775586	1.15362e-05	0.000488416	Eml1
ENSMUSG00000034000	38.4519	199.642	-2.3741	8.6444e-10	1.5607e-07	Neu4
ENSMUSG00000031285	65.1065	161.762	-1.31097	2.77958e-07	2.2962e-05	Dcx
ENSMUSG00000020846	740.661	1402.26	-0.920593	0.000123261	0.00321636	Rflnb
ENSMUSG00000024855	269.244	409.104	-0.603417	0.0001811	0.00429542	Pacs1
ENSMUSG00000053897	287.204	479.644	-0.739816	1.85985e-05	0.000717461	Slc39a8
ENSMUSG00000025810	1203.12	1798.78	-0.580258	0.00241321	0.0302023	Nrp1
ENSMUSG00000030223	31.623	135.003	-2.09097	1.94037e-11	5.56953e-09	Ptpro
ENSMUSG00000063632	215.806	342.884	-0.668532	0.00182814	0.0245321	Sox11
ENSMUSG00000041729	538.678	868.017	-0.688202	2.46326e-07	2.09625e-05	Coro2b
ENSMUSG00000042834	510.858	817.541	-0.678177	0.00114719	0.0172537	Nrep
ENSMUSG00000033032	1483.51	2222.96	-0.583386	0.000493198	0.00911823	Afap1l1
ENSMUSG00000026483	135.094	230.708	-0.772014	0.000265158	0.00574961	Fam129a
ENSMUSG00000039046	589.579	1022.62	-0.7951	9.83686e-09	1.26202e-06	Usp6nl
ENSMUSG00000090063	55.906	144.483	-1.36936	5.83281e-06	0.000283847	Dlx6os1
ENSMUSG00000103441	28.3941	86.801	-1.61019	2.48703e-06	0.000142772	7530428D23Rik
ENSMUSG00000029581	1239.74	2589.25	-1.06262	5.4869e-08	5.59763e-06	Fscn1
ENSMUSG00000089809	362.688	690	-0.927708	1.82038e-06	0.000113837	Rasgef1b
ENSMUSG00000038604	936.626	1521.16	-0.699662	1.54613e-05	0.00062194	Ripor1
ENSMUSG00000034872	45.2532	100.213	-1.14648	0.000112907	0.00300169	Gipc3
ENSMUSG00000028654	67.2648	149.168	-1.14692	8.58402e-05	0.00241479	Mycl
ENSMUSG00000035000	125.648	225.157	-0.840826	0.00232942	0.029401	Dpp4
ENSMUSG00000019647	1766.46	3296.79	-0.900131	3.70651e-11	9.75725e-09	Sema6a
ENSMUSG00000040268	2603.73	4328.91	-0.733485	3.75854e-07	2.98831e-05	Plekha1
ENSMUSG00000030110	52.1731	118.436	-1.1857	5.12591e-05	0.0016256	Ret
ENSMUSG00000015647	179.465	428.344	-1.25546	3.4489e-09	5.12343e-07	Lama5
ENSMUSG00000040298	117.284	268.645	-1.1964	7.17818e-07	5.15096e-05	Btbd16
ENSMUSG00000026043	158.618	333.713	-1.07321	7.3737e-09	9.91061e-07	Col3a1
ENSMUSG00000030834	109.928	192.358	-0.808001	0.00098909	0.0155221	Abcc6
ENSMUSG00000043460	43.9658	151.162	-1.77853	1.55998e-12	6.14377e-10	Elfn2
ENSMUSG00000032193	871.502	1357.63	-0.639277	2.0911e-05	0.00079104	Ldlr
ENSMUSG00000038023	832.396	1561.11	-0.90734	1.18117e-11	3.63691e-09	Atp6v0a2
ENSMUSG00000061353	4653.26	7139.43	-0.617568	0.000924163	0.0146405	Cxcl12
ENSMUSG00000028763	367.978	592.725	-0.688701	0.000281714	0.00601618	Hspg2
ENSMUSG00000036181	1051.42	1758.36	-0.741642	0.000512968	0.00939159	Hist1h1c
ENSMUSG00000035621	206.488	394.387	-0.935131	1.22161e-05	0.000511819	Midn
ENSMUSG00000028927	3155.53	6491.18	-1.04067	4.27501e-09	6.29542e-07	Padi2
ENSMUSG00000030638	1840.21	3512.84	-0.932825	3.47588e-07	2.78977e-05	Sh3gl3
ENSMUSG00000021614	86.7536	301.55	-1.79685	7.22864e-09	9.79336e-07	Vcan
ENSMUSG00000045333	287.273	448.961	-0.64383	0.000448494	0.00856545	Zfp423
ENSMUSG00000028184	524.202	850.409	-0.698211	0.000144574	0.00361074	Adgrl2
ENSMUSG00000051339	266.839	389.048	-0.544474	0.00423224	0.0448357	2900026A02Rik
ENSMUSG00000029478	954.283	1409.08	-0.562569	0.000488103	0.00906404	Ncor2
ENSMUSG00000028226	65.5078	133.355	-1.02411	2.95874e-05	0.00105265	Mmp16
ENSMUSG00000023019	1344.56	2090.37	-0.636755	3.81853e-05	0.00128674	Gpd1
ENSMUSG00000054453	24.8173	82.7778	-1.7403	1.00464e-06	6.80544e-05	Sytl5
ENSMUSG00000037169	93.4735	184.878	-0.983931	0.000479056	0.00895693	Mycn
ENSMUSG00000027858	23116.8	40745.8	-0.817722	1.94988e-06	0.000120515	Tspan2
ENSMUSG00000075254	1670.28	2374.59	-0.507883	0.000377922	0.00755622	Heg1
ENSMUSG00000107134	102.935	265.009	-1.36351	2.91642e-10	5.87972e-08	Gm42528
ENSMUSG00000039470	120.234	283.689	-1.24041	8.34158e-09	1.11232e-06	Zdhhc2
ENSMUSG00000031934	41.1805	96.2044	-1.22203	2.17137e-05	0.000813545	Panx1
ENSMUSG00000051615	665.191	1408.63	-1.08236	7.60945e-18	8.59107e-15	Rap2a
ENSMUSG00000063455	337.076	508.358	-0.59279	0.00409698	0.0437743	D630045J12Rik
ENSMUSG00000105987	184.86	315.317	-0.771615	1.04337e-05	0.000446412	AI506816
ENSMUSG00000029622	2573.61	3759.09	-0.546533	0.00023585	0.00525542	Arpc1b
ENSMUSG00000013236	980.212	1508.37	-0.621854	0.000162168	0.00394587	Ptprs
ENSMUSG00000053510	1250.71	1896.43	-0.600723	1.39954e-06	9.02456e-05	Nrd1
ENSMUSG00000021697	70.5338	180.746	-1.35802	1.74007e-09	2.80648e-07	Depdc1b
ENSMUSG00000071862	248.112	377.869	-0.607896	0.00068158	0.0115889	Lrrtm2
ENSMUSG00000009418	523.688	1060.5	-1.0178	4.85181e-11	1.22635e-08	Nav1
ENSMUSG00000036026	699.827	1173.36	-0.745716	5.55912e-08	5.63735e-06	Tmem63b
ENSMUSG00000036985	2480.72	5686.39	-1.19668	1.95444e-10	4.18978e-08	Zdhhc9
ENSMUSG00000001506	148.393	281.28	-0.923381	5.31671e-05	0.00167553	Col1a1
ENSMUSG00000038668	6750.71	10463.4	-0.632276	0.000760736	0.0126304	Lpar1
ENSMUSG00000067879	26.3411	98.7791	-1.90044	2.35599e-07	2.02532e-05	3110035E14Rik
ENSMUSG00000074364	407.677	697.022	-0.774072	0.000183642	0.00433085	Ehd2
ENSMUSG00000097736	85.806	178.728	-1.06136	0.000728833	0.012257	9530059O14Rik
ENSMUSG00000047109	93.7778	238.544	-1.34805	1.31067e-06	8.56994e-05	Cldn14
ENSMUSG00000014498	186.134	370.377	-0.994375	1.03756e-06	7.0004e-05	Ankrd52
ENSMUSG00000034275	134.25	330.468	-1.30069	9.21569e-11	2.198e-08	Igsf9b
ENSMUSG00000038267	663.311	1276.44	-0.94443	2.01125e-09	3.21326e-07	Slc22a23
ENSMUSG00000038780	719.252	1036.34	-0.527167	5.14866e-05	0.00162977	Smurf1
ENSMUSG00000018846	502.157	853.93	-0.76644	4.4849e-07	3.42125e-05	Pank3
ENSMUSG00000027460	19.5797	64.874	-1.72078	5.79658e-05	0.00177835	Angpt4
ENSMUSG00000036158	1064.17	1542.79	-0.535678	0.000303039	0.00635144	Prickle1
ENSMUSG00000052504	33.1472	65.4533	-0.981174	0.00188652	0.0251166	Epha3
ENSMUSG00000041460	266.683	598.501	-1.16686	3.77129e-05	0.00127734	Cacna2d4
ENSMUSG00000066319	24.1029	55.0061	-1.18592	0.00192548	0.0254154	Rtp3
ENSMUSG00000001281	12.2446	34.9378	-1.50782	0.00281659	0.0335428	Itgb7
ENSMUSG00000037306	231.894	356.905	-0.621189	0.000374391	0.00749445	Man1c1
ENSMUSG00000036040	120.266	196.778	-0.711232	0.00410838	0.0438408	Adamtsl2
ENSMUSG00000029016	592.06	1104.31	-0.899823	2.35344e-08	2.63944e-06	Clcn6
ENSMUSG00000040152	70.2841	131.577	-0.90207	0.00290127	0.0341991	Thbs1
ENSMUSG00000032737	364.502	539.617	-0.565994	0.000856746	0.0138049	Inppl1
ENSMUSG00000069662	1465.46	2072.78	-0.500106	0.00185114	0.0247428	Marcks
ENSMUSG00000038042	834.508	1282.38	-0.619979	0.000805754	0.0131586	Ptpdc1
ENSMUSG00000041930	159.463	414.405	-1.37931	6.67122e-09	9.26042e-07	Fam222a
ENSMUSG00000000915	772.242	1147.79	-0.571733	2.68522e-05	0.000973751	Hip1r
ENSMUSG00000056812	41.4896	131.277	-1.66082	6.47158e-10	1.21774e-07	St8sia3
ENSMUSG00000055022	715.674	1248.89	-0.803515	4.21054e-05	0.00139044	Cntn1
ENSMUSG00000022263	227.463	343.366	-0.594252	0.00346669	0.0388283	Trio
ENSMUSG00000032854	11668.8	20961.5	-0.845095	1.34937e-05	0.000553307	Ugt8a
ENSMUSG00000026435	167.744	411.342	-1.29471	1.74e-07	1.55089e-05	Slc45a3
ENSMUSG00000033396	228.727	385.108	-0.752243	2.11605e-06	0.000126627	Spg11
ENSMUSG00000006498	876.133	1298.8	-0.567979	0.00111866	0.0169754	Ptbp1
ENSMUSG00000051853	667.92	1171.58	-0.810118	0.00137731	0.0198678	Arf3
ENSMUSG00000018931	452.475	806.513	-0.834486	7.04671e-09	9.62387e-07	Natd1
ENSMUSG00000106379	33.5218	120.289	-1.8387	7.2812e-07	5.20283e-05	Lhfpl3
ENSMUSG00000032571	270.501	468.851	-0.794092	2.19196e-06	0.000130248	Pik3r4
ENSMUSG00000064023	36.0719	88.5337	-1.29424	0.00230948	0.0292092	Klk8
ENSMUSG00000021451	1492.31	2881.22	-0.949402	2.76376e-08	3.05911e-06	Sema4d
ENSMUSG00000062760	151.879	263.125	-0.79161	0.0013696	0.0197733	1810041L15Rik
ENSMUSG00000043909	295.354	464.639	-0.654738	0.000583592	0.0103705	Trp53bp1
ENSMUSG00000013846	109.748	189.147	-0.786517	0.000459061	0.00868568	St3gal1
ENSMUSG00000031841	92.414	169.068	-0.86908	0.000107903	0.00288679	Cdh13
ENSMUSG00000057802	27.6182	59.0571	-1.0976	0.00248114	0.0306702	Gm10030
ENSMUSG00000024077	801.259	1386.56	-0.791538	2.22124e-08	2.52461e-06	Strn
ENSMUSG00000046157	160.243	263.246	-0.715756	5.37282e-05	0.00168681	Tmem229b
ENSMUSG00000022438	335.491	494.272	-0.559706	0.000214613	0.00489821	Parvb
ENSMUSG00000025020	44.316	94.0709	-1.08759	0.000147353	0.00366435	Slit1
ENSMUSG00000036057	292.38	567.063	-0.956655	1.55422e-09	2.55541e-07	Ptpn23
ENSMUSG00000028360	11.0581	34.5591	-1.6471	0.00126658	0.018554	Slc44a5
ENSMUSG00000033579	8038.9	16573.5	-1.04382	7.1213e-06	0.000335931	Fa2h
ENSMUSG00000024393	498.117	766.597	-0.622165	2.35651e-05	0.000873248	Prrc2a
ENSMUSG00000032086	835.017	1414.32	-0.760592	1.01815e-08	1.28674e-06	Bace1
ENSMUSG00000000627	32.5606	75.0459	-1.20495	0.00234496	0.0295108	Sema4f
ENSMUSG00000042772	422.997	685.02	-0.695832	9.88378e-07	6.72216e-05	Smg7
ENSMUSG00000020029	3815.48	5614.14	-0.557246	0.00144624	0.0205988	Nudt4
ENSMUSG00000020150	3308.26	5466.2	-0.72445	1.72611e-06	0.00010894	Gamt
ENSMUSG00000054555	44.4062	86.7242	-0.964604	0.0026818	0.0323939	Adam12
ENSMUSG00000031790	109.666	230.917	-1.07248	3.17162e-06	0.000173823	Mmp15
ENSMUSG00000087278	0.944807	36.908	-5.25391	4.55493e-07	3.45909e-05	A930006I01Rik
ENSMUSG00000039328	471.874	953.085	-1.01377	0.000539786	0.00980824	Rnf122
ENSMUSG00000029599	497.755	710.105	-0.512685	0.000160406	0.00391988	Ddx54
ENSMUSG00000027375	57326.7	104450	-0.865534	1.2074e-07	1.10526e-05	Mal
ENSMUSG00000035919	287.713	452.079	-0.652881	9.7437e-05	0.00265289	Bbs9
ENSMUSG00000054364	3969.69	5842.85	-0.557731	0.000275109	0.00592901	Rhob
ENSMUSG00000046463	18.0515	51.5932	-1.51041	0.000412554	0.00801216	5930403N24Rik
ENSMUSG00000031642	188.615	284.16	-0.591814	0.000489196	0.00906404	Sh3rf1
ENSMUSG00000021594	557.748	1234.4	-1.14576	1.5629e-13	8.27115e-11	Srd5a1
ENSMUSG00000041220	1060.68	2131.5	-1.00684	1.94145e-13	9.67015e-11	Elovl6
ENSMUSG00000026442	2922.82	4941.42	-0.757648	0.000407422	0.00796731	Nfasc
ENSMUSG00000040697	223.84	367.952	-0.718289	4.67159e-05	0.00151849	Dnajc16
ENSMUSG00000025137	2847.97	4147.45	-0.54226	4.82968e-05	0.001552	Pcyt2
ENSMUSG00000070369	220.218	343.538	-0.642418	0.00258862	0.031698	Itgad
ENSMUSG00000028433	505.346	726.634	-0.524585	0.00023034	0.00515297	Ubap2
ENSMUSG00000037295	421.158	696.078	-0.725063	2.83472e-05	0.00101923	Ldlrap1
ENSMUSG00000028680	573.768	840.532	-0.550707	0.00376484	0.0411377	Plk3
ENSMUSG00000049562	68.6649	117.329	-0.771118	0.00430317	0.0452635	Ap5b1
ENSMUSG00000006464	159.694	241.688	-0.599281	0.0042688	0.0450182	Bbs1
ENSMUSG00000032643	7.48016	32.8134	-2.13685	0.000142346	0.0035766	Fhl3
ENSMUSG00000048899	51.2344	96.1828	-0.905382	0.00258228	0.0316433	Rimkla
ENSMUSG00000062785	16.2849	49.4065	-1.6032	3.50675e-05	0.0012046	Kcnc3
ENSMUSG00000036422	35.6115	72.4597	-1.02456	0.00110832	0.016879	Pcdh8
ENSMUSG00000024660	97.7458	162.569	-0.73569	0.00290477	0.0342088	Incenp
ENSMUSG00000038058	396.38	599.081	-0.596327	0.000572313	0.010253	Nod1
ENSMUSG00000026944	5185.2	8781.73	-0.760153	0.000619512	0.0107826	Abca2
ENSMUSG00000029675	107.74	194.735	-0.853509	0.000161039	0.00392524	Eln
ENSMUSG00000046179	9.87851	30.0656	-1.61516	0.00176899	0.0240239	E2f8
ENSMUSG00000025701	2.92666	17.443	-2.57367	0.00130777	0.0190594	Alox5
ENSMUSG00000029119	149.837	302.354	-1.01348	7.11115e-08	6.88156e-06	Man2b2
ENSMUSG00000026219	748.856	1077.59	-0.525349	0.000315008	0.00652958	Trip12
ENSMUSG00000031661	2216.66	3287.95	-0.568782	0.00386704	0.041973	Nkd1
ENSMUSG00000082896	378.206	718.357	-0.926409	7.84796e-05	0.00222622	Gm5844
ENSMUSG00000036545	189.281	409.053	-1.11228	4.41471e-08	4.70208e-06	Adamts2
ENSMUSG00000029661	388.848	579.924	-0.576828	0.00172621	0.0235753	Col1a2
ENSMUSG00000015202	120.936	195.225	-0.691689	0.00158453	0.0220343	Cnksr3
ENSMUSG00000021411	47.043	184.561	-1.97219	2.04153e-16	1.64634e-13	Pxdc1
ENSMUSG00000036882	164.648	295.709	-0.844965	0.000368501	0.00740281	Arhgap33
ENSMUSG00000057337	137.761	227.447	-0.72424	0.000981023	0.0154545	Chst3
ENSMUSG00000070348	139.342	263.642	-0.919976	0.000168779	0.00407162	Ccnd1
ENSMUSG00000016356	8.96887	36.9003	-2.03318	0.000591855	0.0104734	Col20a1
ENSMUSG00000030583	213.442	329.023	-0.625294	0.00119416	0.0178115	Sipa1l3
ENSMUSG00000038467	304.535	795.175	-1.38373	1.53342e-20	3.24606e-17	Chmp4b
ENSMUSG00000069306	8.8199	41.8109	-2.24821	4.93618e-06	0.000248842	Hist1h4m
ENSMUSG00000020241	74.8365	164.479	-1.13668	7.54494e-05	0.00218416	Col6a2
ENSMUSG00000051817	106.932	208.131	-0.960367	7.29379e-06	0.000342404	Sox12
ENSMUSG00000055485	399.555	624.356	-0.644441	0.000488714	0.00906404	Soga1
ENSMUSG00000040533	4.19252	22.6762	-2.42791	0.00171414	0.0234482	Matn1
ENSMUSG00000037795	108.226	171.712	-0.667545	0.0026703	0.0323339	N4bp2
ENSMUSG00000021258	95.0292	156.568	-0.721939	0.00261197	0.0318457	Ccnk
ENSMUSG00000064141	67.1483	145.362	-1.11135	9.55508e-06	0.000421394	Zfp69
ENSMUSG00000063430	10.1197	44.208	-2.13163	7.43339e-06	0.000343947	Wscd2
ENSMUSG00000045994	107.039	220.513	-1.04329	1.29924e-07	1.18294e-05	B3gat1
ENSMUSG00000037138	79.3193	138.843	-0.806675	0.00128384	0.0187592	Aff3

## Sheet: WT6movsWT2mo
ID	WT6mA	WT2mA	log2FoldChange	pvalue	padj	gene_name
ENSMUSG00000052229	121.951	1277.8	-3.39107	5.50839e-58	2.21221e-55	Gpr17
ENSMUSG00000003746	188.979	787.052	-2.05896	4.80472e-42	5.84098e-40	Man1a
ENSMUSG00000028633	550.648	1225.57	-1.15497	7.74652e-17	1.26613e-15	Ctps
ENSMUSG00000026879	16728.4	37017.9	-1.14596	1.95941e-26	8.05614e-25	Gsn
ENSMUSG00000058297	716.44	8310.14	-3.53578	1.20199e-23	3.86134e-22	Spock2
ENSMUSG00000026347	507.905	994.616	-0.969556	3.82593e-14	4.85308e-13	Tmem163
ENSMUSG00000093930	2981	4807.32	-0.689657	1.67882e-13	1.99666e-12	Hmgcs1
ENSMUSG00000052688	298.826	560.459	-0.907485	9.26418e-06	4.18461e-05	Rab7b
ENSMUSG00000040254	111.69	333.728	-1.57975	4.2417e-16	6.43263e-15	Sema3d
ENSMUSG00000039202	145.266	1737.22	-3.57972	1.60949e-92	5.17105e-89	Abhd2
ENSMUSG00000034926	349.224	1132.14	-1.69816	1.63627e-38	1.59306e-36	Dhcr24
ENSMUSG00000110631	49.6199	220.413	-2.15071	1.67065e-18	3.25588e-17	Gm42047
ENSMUSG00000047712	107.13	410.343	-1.93799	1.84423e-22	5.33807e-21	Ust
ENSMUSG00000015829	41.4727	322.868	-2.95676	4.31484e-19	8.90282e-18	Tnr
ENSMUSG00000055723	165.097	418.797	-1.34253	3.81033e-18	7.17707e-17	Rras2
ENSMUSG00000022220	86.5473	765.631	-3.14386	3.25464e-44	4.51832e-42	Adcy4
ENSMUSG00000058070	2194.43	5084.02	-1.21232	9.53767e-20	2.13011e-18	Eml1
ENSMUSG00000034000	24.1264	197.173	-3.03254	5.89368e-06	2.73635e-05	Neu4
ENSMUSG00000031285	40.8302	159.554	-1.96498	2.66171e-14	3.44033e-13	Dcx
ENSMUSG00000020846	204.281	1381.82	-2.75655	1.03601e-39	1.08878e-37	Rflnb
ENSMUSG00000024855	142.138	403.473	-1.50649	1.80896e-17	3.17591e-16	Pacs1
ENSMUSG00000053897	113.308	473.144	-2.05902	9.54752e-17	1.55372e-15	Slc39a8
ENSMUSG00000025810	483.454	1773.11	-1.87457	2.15654e-27	9.39933e-26	Nrp1
ENSMUSG00000030223	29.5031	133.338	-2.17833	3.5064e-13	4.03577e-12	Ptpro
ENSMUSG00000063632	113.896	338.326	-1.57315	2.30631e-14	2.99474e-13	Sox11
ENSMUSG00000041729	364.91	856.018	-1.23097	7.44295e-25	2.69987e-23	Coro2b
ENSMUSG00000042834	532.676	806.454	-0.598447	0.000430231	0.00146073	Nrep
ENSMUSG00000033032	760.499	2191.86	-1.52704	1.29585e-33	9.16468e-32	Afap1l1
ENSMUSG00000026483	27.5465	227.728	-3.04144	2.01586e-29	1.00303e-27	Fam129a
ENSMUSG00000039046	397.508	1008.49	-1.34366	3.75698e-34	2.77942e-32	Usp6nl
ENSMUSG00000090063	46.6089	142.636	-1.61147	6.54634e-08	4.01655e-07	Dlx6os1
ENSMUSG00000103441	52.9416	85.6457	-0.695478	0.016305	0.0379959	7530428D23Rik
ENSMUSG00000029581	1284.11	2551.6	-0.990893	2.37671e-12	2.52133e-11	Fscn1
ENSMUSG00000089809	462.919	680.509	-0.55557	0.00114041	0.00354006	Rasgef1b
ENSMUSG00000038604	281.087	1500.35	-2.41592	2.05968e-55	6.29073e-53	Ripor1
ENSMUSG00000034872	6.1684	98.8869	-3.99726	2.42162e-18	4.63904e-17	Gipc3
ENSMUSG00000028654	49.3148	147.247	-1.57686	3.54989e-08	2.25656e-07	Mycl
ENSMUSG00000035000	51.1718	221.897	-2.11381	1.15696e-12	1.26434e-11	Dpp4
ENSMUSG00000019647	1307.81	3251.23	-1.31394	7.76604e-33	5.18273e-31	Sema6a
ENSMUSG00000040268	1970.18	4269.26	-1.11565	2.6906e-28	1.24509e-26	Plekha1
ENSMUSG00000030110	13.8054	116.705	-3.06789	1.01374e-14	1.35386e-13	Ret
ENSMUSG00000015647	56.4609	422.121	-2.90228	5.53611e-40	5.90081e-38	Lama5
ENSMUSG00000040298	104.278	265.263	-1.34758	1.66538e-10	1.41765e-09	Btbd16
ENSMUSG00000026043	187.403	328.957	-0.810496	1.22791e-05	5.44475e-05	Col3a1
ENSMUSG00000030834	11.3526	189.868	-4.05745	6.66348e-32	4.15129e-30	Abcc6
ENSMUSG00000043460	41.8276	149.038	-1.83267	2.14146e-14	2.79197e-13	Elfn2
ENSMUSG00000032193	726.443	1338.01	-0.881333	8.2033e-11	7.22649e-10	Ldlr
ENSMUSG00000038023	668.944	1539.58	-1.20283	3.12548e-25	1.16185e-23	Atp6v0a2
ENSMUSG00000061353	1563.52	7043.58	-2.17135	5.19273e-41	5.78141e-39	Cxcl12
ENSMUSG00000028763	81.5066	584.952	-2.84473	1.02482e-57	3.87327e-55	Hspg2
ENSMUSG00000036181	1060.18	1732.72	-0.708489	0.000143747	0.000531811	Hist1h1c
ENSMUSG00000035621	45.0549	389.283	-3.11072	4.33393e-48	8.1225e-46	Midn
ENSMUSG00000028927	3983.87	6395.98	-0.683138	8.3401e-09	5.7343e-08	Padi2
ENSMUSG00000030638	2426.46	3463.12	-0.513157	1.22368e-06	6.29616e-06	Sh3gl3
ENSMUSG00000021614	50.8998	297.602	-2.54864	2.52756e-16	3.93936e-15	Vcan
ENSMUSG00000045333	185.696	442.861	-1.25328	1.90861e-14	2.49998e-13	Zfp423
ENSMUSG00000028184	235.44	838.995	-1.83321	1.8313e-27	8.01285e-26	Adgrl2
ENSMUSG00000051339	66.419	383.879	-2.52967	1.73163e-31	1.03301e-29	2900026A02Rik
ENSMUSG00000029478	363.501	1389.78	-1.93533	1.79395e-53	4.86094e-51	Ncor2
ENSMUSG00000028226	59.7002	131.534	-1.14064	2.70296e-06	1.32641e-05	Mmp16
ENSMUSG00000023019	1204.36	2060.03	-0.774553	9.29619e-13	1.02738e-11	Gpd1
ENSMUSG00000054453	19.2131	81.6957	-2.08483	2.50612e-09	1.83114e-08	Sytl5
ENSMUSG00000037169	119.052	182.127	-0.615657	0.0141883	0.0336989	Mycn
ENSMUSG00000027858	18875.1	40172.2	-1.08973	5.04525e-30	2.63266e-28	Tspan2
ENSMUSG00000075254	400.217	2342.26	-2.54806	1.78033e-82	4.00397e-79	Heg1
ENSMUSG00000107134	59.9981	261.586	-2.12328	1.30583e-22	3.84399e-21	Gm42528
ENSMUSG00000039470	180.065	279.565	-0.634678	5.44144e-05	0.000216713	Zdhhc2
ENSMUSG00000031934	58.6231	94.8446	-0.693586	0.00786932	0.0200522	Panx1
ENSMUSG00000051615	731.735	1389.22	-0.924472	1.04251e-18	2.07855e-17	Rap2a
ENSMUSG00000063455	206.027	501.149	-1.28295	8.80957e-19	1.76427e-17	D630045J12Rik
ENSMUSG00000105987	157.452	311.008	-0.983124	2.17726e-08	1.41686e-07	AI506816
ENSMUSG00000029622	1844.75	3706.33	-1.00659	6.36287e-20	1.44986e-18	Arpc1b
ENSMUSG00000013236	649.223	1488.19	-1.19703	1.91522e-21	5.04962e-20	Ptprs
ENSMUSG00000053510	1115.05	1869.65	-0.745759	3.23812e-17	5.51289e-16	Nrd1
ENSMUSG00000021697	96.1595	178.174	-0.890203	2.71049e-06	1.32953e-05	Depdc1b
ENSMUSG00000071862	221.667	372.817	-0.750665	1.34322e-06	6.86568e-06	Lrrtm2
ENSMUSG00000009418	255.935	1045.61	-2.02982	3.39115e-47	5.82191e-45	Nav1
ENSMUSG00000036026	705.037	1156.62	-0.714713	3.67239e-10	2.99355e-09	Tmem63b
ENSMUSG00000036985	3703.97	5603.9	-0.597453	1.6322e-07	9.51729e-07	Zdhhc9
ENSMUSG00000001506	144.14	277.181	-0.943944	1.33673e-06	6.83718e-06	Col1a1
ENSMUSG00000038668	6588.55	10309.4	-0.645953	1.00309e-09	7.76044e-09	Lpar1
ENSMUSG00000067879	29.0272	97.4466	-1.74447	9.41118e-08	5.67294e-07	3110035E14Rik
ENSMUSG00000074364	103.844	687.809	-2.72648	5.96941e-42	7.17925e-40	Ehd2
ENSMUSG00000097736	23.5075	176.446	-2.90705	9.08855e-24	2.97528e-22	9530059O14Rik
ENSMUSG00000047109	99.0777	235.111	-1.24777	6.26141e-10	4.97594e-09	Cldn14
ENSMUSG00000014498	34.8532	365.21	-3.39489	1.03333e-57	3.87327e-55	Ankrd52
ENSMUSG00000034275	74.6763	325.794	-2.12669	4.63801e-33	3.17048e-31	Igsf9b
ENSMUSG00000038267	722.966	1257.86	-0.799179	1.91342e-10	1.61172e-09	Slc22a23
ENSMUSG00000038780	349.932	1021.82	-1.54665	6.30436e-43	7.92095e-41	Smurf1
ENSMUSG00000018846	299.561	842.02	-1.48981	2.72466e-33	1.89714e-31	Pank3
ENSMUSG00000027460	20.745	63.9496	-1.61755	3.47641e-05	0.0001433	Angpt4
ENSMUSG00000036158	820.031	1521.75	-0.891815	1.34748e-12	1.464e-11	Prickle1
ENSMUSG00000052504	33.5771	64.5551	-0.946017	0.00337599	0.00935972	Epha3
ENSMUSG00000041460	243.766	589.817	-1.27413	3.84276e-13	4.40712e-12	Cacna2d4
ENSMUSG00000066319	7.49546	54.2016	-2.85278	2.03875e-09	1.51375e-08	Rtp3
ENSMUSG00000001281	7.43876	34.4542	-2.20303	3.60971e-05	0.000148278	Itgb7
ENSMUSG00000037306	195.902	351.966	-0.845374	3.50167e-08	2.22653e-07	Man1c1
ENSMUSG00000036040	60.6978	194.166	-1.67819	1.24057e-10	1.07144e-09	Adamtsl2
ENSMUSG00000029016	471.405	1088.72	-1.20763	6.81739e-26	2.67579e-24	Clcn6
ENSMUSG00000040152	58.2592	129.723	-1.15195	1.0104e-06	5.27239e-06	Thbs1
ENSMUSG00000032737	201.511	532.056	-1.39992	7.1562e-21	1.79224e-19	Inppl1
ENSMUSG00000069662	1215.68	2045.14	-0.750359	7.7324e-10	6.06352e-09	Marcks
ENSMUSG00000038042	634.642	1263.78	-0.993503	2.91563e-15	4.11371e-14	Ptpdc1
ENSMUSG00000041930	78.2251	408.315	-2.38456	5.82781e-38	5.55371e-36	Fam222a
ENSMUSG00000000915	570.538	1131.27	-0.987471	3.42929e-19	7.13456e-18	Hip1r
ENSMUSG00000056812	44.9519	129.534	-1.52913	1.68787e-09	1.26661e-08	St8sia3
ENSMUSG00000055022	731.339	1232	-0.752322	1.80389e-07	1.04507e-06	Cntn1
ENSMUSG00000022263	74.6183	338.809	-2.18115	3.55079e-28	1.61982e-26	Trio
ENSMUSG00000032854	12195.2	20651.3	-0.759965	4.96052e-10	3.98436e-09	Ugt8a
ENSMUSG00000026435	199.63	405.019	-1.02172	8.47601e-08	5.13954e-07	Slc45a3
ENSMUSG00000033396	108.453	379.759	-1.8118	1.11397e-20	2.73805e-19	Spg11
ENSMUSG00000006498	604.736	1281.34	-1.08386	4.56008e-14	5.7358e-13	Ptbp1
ENSMUSG00000051853	721.645	1154.69	-0.678423	1.83282e-10	1.54963e-09	Arf3
ENSMUSG00000018931	332.337	795.051	-1.25937	3.3647e-25	1.24666e-23	Natd1
ENSMUSG00000106379	55.1749	118.5	-1.10058	0.000949645	0.00299881	Lhfpl3
ENSMUSG00000032571	224.567	462.104	-1.04142	4.4456e-13	5.06235e-12	Pik3r4
ENSMUSG00000064023	19.491	87.1069	-2.15878	5.90343e-07	3.17931e-06	Klk8
ENSMUSG00000021451	1572.53	2840.75	-0.85357	5.01735e-16	7.56301e-15	Sema4d
ENSMUSG00000062760	147.792	259.647	-0.812181	0.000180043	0.000654674	1810041L15Rik
ENSMUSG00000043909	164.374	458.276	-1.48007	2.96619e-22	8.39115e-21	Trp53bp1
ENSMUSG00000013846	36.4372	186.551	-2.3542	1.55429e-19	3.39049e-18	St3gal1
ENSMUSG00000031841	96.1617	166.734	-0.795515	0.000107175	0.000407157	Cdh13
ENSMUSG00000057802	3.86945	58.1448	-3.89635	4.84075e-12	4.95533e-11	Gm10030
ENSMUSG00000024077	679.598	1366.85	-1.00798	1.01736e-24	3.64917e-23	Strn
ENSMUSG00000046157	94.7692	259.493	-1.45328	2.59627e-16	4.04363e-15	Tmem229b
ENSMUSG00000022438	82.3711	487.541	-2.56287	7.28867e-53	1.90607e-50	Parvb
ENSMUSG00000025020	23.8274	92.6985	-1.95923	8.27168e-11	7.28102e-10	Slit1
ENSMUSG00000036057	109.066	559.161	-2.35592	4.26541e-47	7.21271e-45	Ptpn23
ENSMUSG00000028360	6.49482	34.1322	-2.39073	1.58961e-05	6.94045e-05	Slc44a5
ENSMUSG00000033579	9273.92	16325.1	-0.81589	5.98325e-10	4.76837e-09	Fa2h
ENSMUSG00000024393	148.901	756.093	-2.34614	8.58679e-60	4.19819e-57	Prrc2a
ENSMUSG00000032086	747.09	1394.67	-0.90133	2.7049e-14	3.49215e-13	Bace1
ENSMUSG00000000627	28.7514	74.1497	-1.37002	0.000950139	0.00299995	Sema4f
ENSMUSG00000042772	308.247	675.531	-1.13104	1.24506e-19	2.74523e-18	Smg7
ENSMUSG00000020029	3045.74	5533.43	-0.861181	2.02806e-17	3.54398e-16	Nudt4
ENSMUSG00000020150	2978.91	5387.34	-0.854931	1.95486e-20	4.70212e-19	Gamt
ENSMUSG00000054555	37.7774	85.3784	-1.17475	0.000189007	0.000684944	Adam12
ENSMUSG00000031790	78.7185	227.614	-1.53226	3.75344e-15	5.25295e-14	Mmp15
ENSMUSG00000087278	8.45173	36.2577	-2.10032	0.000816181	0.0026122	A930006I01Rik
ENSMUSG00000039328	393.941	939.98	-1.25538	4.08278e-15	5.69614e-14	Rnf122
ENSMUSG00000029599	411.206	700.305	-0.768249	5.94887e-11	5.33028e-10	Ddx54
ENSMUSG00000027375	58155.9	102969	-0.824208	3.13296e-17	5.35005e-16	Mal
ENSMUSG00000035919	237.622	445.646	-0.907482	7.77043e-09	5.36229e-08	Bbs9
ENSMUSG00000054364	2453.72	5759.36	-1.23105	6.30004e-42	7.45726e-40	Rhob
ENSMUSG00000046463	19.9415	50.9461	-1.35215	0.000885286	0.00281335	5930403N24Rik
ENSMUSG00000031642	91.8311	280.251	-1.61166	5.77746e-18	1.06679e-16	Sh3rf1
ENSMUSG00000021594	753.661	1216.46	-0.690645	1.06172e-08	7.20739e-08	Srd5a1
ENSMUSG00000041220	1370.42	2100.92	-0.616478	3.69831e-10	3.0114e-09	Elovl6
ENSMUSG00000026442	1716.95	4874.96	-1.50562	8.0427e-25	2.90804e-23	Nfasc
ENSMUSG00000040697	169.5	362.773	-1.09916	1.5576e-12	1.68173e-11	Dnajc16
ENSMUSG00000025137	2565.75	4087.87	-0.67205	5.98674e-12	6.07041e-11	Pcyt2
ENSMUSG00000070369	172.481	338.856	-0.973914	1.04562e-09	8.07002e-09	Itgad
ENSMUSG00000028433	294.776	716.513	-1.28215	7.34865e-25	2.67429e-23	Ubap2
ENSMUSG00000037295	359.757	686.038	-0.931757	2.10764e-11	1.9975e-10	Ldlrap1
ENSMUSG00000028680	566.912	828.481	-0.54776	8.72735e-07	4.58701e-06	Plk3
ENSMUSG00000049562	39.5963	115.704	-1.54397	1.80378e-08	1.18513e-07	Ap5b1
ENSMUSG00000006464	110.163	238.319	-1.11479	5.71531e-10	4.55968e-09	Bbs1
ENSMUSG00000032643	2.22583	32.3738	-3.83666	4.67691e-07	2.55114e-06	Fhl3
ENSMUSG00000048899	42.8832	94.7993	-1.14531	1.27117e-05	5.62659e-05	Rimkla
ENSMUSG00000062785	4.86105	48.7098	-3.31646	2.98708e-10	2.46259e-09	Kcnc3
ENSMUSG00000036422	36.8712	71.4262	-0.954606	0.00152018	0.00459287	Pcdh8
ENSMUSG00000024660	81.2836	160.534	-0.983361	6.1182e-05	0.00024191	Incenp
ENSMUSG00000038058	307.926	590.408	-0.939199	3.72454e-10	3.03166e-09	Nod1
ENSMUSG00000026944	3396.73	8655.39	-1.34954	2.52289e-26	1.02234e-24	Abca2
ENSMUSG00000029675	105.638	191.889	-0.859939	6.51543e-06	3.00517e-05	Eln
ENSMUSG00000046179	10.2424	29.6632	-1.54182	0.00197981	0.00581735	E2f8
ENSMUSG00000025701	4.5987	17.2169	-1.90478	0.0112601	0.0274961	Alox5
ENSMUSG00000029119	130.329	298.346	-1.19596	1.20066e-11	1.17403e-10	Man2b2
ENSMUSG00000026219	525.643	1062.92	-1.01595	6.39032e-18	1.17705e-16	Trip12
ENSMUSG00000031661	1775.91	3241.42	-0.868141	2.31326e-14	3.0003e-13	Nkd1
ENSMUSG00000082896	307.655	707.705	-1.20172	2.89979e-14	3.72877e-13	Gm5844
ENSMUSG00000036545	178.255	403.015	-1.17827	7.87082e-13	8.75443e-12	Adamts2
ENSMUSG00000029661	368.977	571.945	-0.631878	3.76962e-05	0.000154368	Col1a2
ENSMUSG00000015202	96.2611	192.685	-1.00358	4.13832e-06	1.9685e-05	Cnksr3
ENSMUSG00000021411	110.74	181.943	-0.714714	0.000786923	0.00252936	Pxdc1
ENSMUSG00000036882	102.624	291.546	-1.50759	6.19248e-17	1.02103e-15	Arhgap33
ENSMUSG00000057337	83.998	224.066	-1.41498	2.8718e-12	3.0209e-11	Chst3
ENSMUSG00000070348	114.015	259.577	-1.18763	3.76243e-07	2.08006e-06	Ccnd1
ENSMUSG00000016356	6.55232	36.4956	-2.4787	3.41466e-05	0.00014091	Col20a1
ENSMUSG00000030583	61.4098	324.542	-2.40126	1.21241e-31	7.32985e-30	Sipa1l3
ENSMUSG00000038467	259.706	784.188	-1.59307	5.90671e-36	4.93836e-34	Chmp4b
ENSMUSG00000069306	13.6458	41.1596	-1.58827	0.000408509	0.00139383	Hist1h4m
ENSMUSG00000020241	68.8957	161.836	-1.23046	1.17455e-05	5.23252e-05	Col6a2
ENSMUSG00000051817	100.984	205.183	-1.02341	2.84666e-07	1.60214e-06	Sox12
ENSMUSG00000055485	171.669	615.829	-1.84193	1.99286e-30	1.09316e-28	Soga1
ENSMUSG00000040533	3.58164	22.3884	-2.63826	0.000823732	0.00263337	Matn1
ENSMUSG00000037795	86.3534	169.254	-0.968268	9.99713e-06	4.49851e-05	N4bp2
ENSMUSG00000021258	72.9212	154.34	-1.07922	5.05822e-07	2.74307e-06	Ccnk
ENSMUSG00000064141	73.8054	143.408	-0.959544	2.92209e-05	0.000122243	Zfp69
ENSMUSG00000063430	5.83293	43.5193	-2.89308	5.80166e-08	3.58657e-07	Wscd2
ENSMUSG00000045994	97.6739	217.373	-1.15542	1.12646e-09	8.6494e-09	B3gat1
ENSMUSG00000037138	72.3834	136.884	-0.916737	0.000172299	0.000628447	Aff3

## Sheet: WT9movsWT2mo
ID	WT9mA	WT2mA	log2FoldChange	pvalue	padj	gene_name
ENSMUSG00000052229	86.7332	1307.66	-3.91589	1.80729e-74	1.02112e-70	Gpr17
ENSMUSG00000003746	182.468	806.044	-2.14267	6.67402e-37	8.08033e-34	Man1a
ENSMUSG00000028633	338.199	1255.98	-1.89296	1.16916e-40	1.80157e-37	Ctps
ENSMUSG00000026879	12314.5	37958.5	-1.62406	1.66831e-47	4.03969e-44	Gsn
ENSMUSG00000058297	2133.46	8506.68	-1.99544	3.6338e-28	2.56637e-25	Spock2
ENSMUSG00000026347	404.716	1018.76	-1.33164	5.35393e-24	2.06248e-21	Tmem163
ENSMUSG00000093930	2217.93	4927.76	-1.15175	1.25219e-37	1.63266e-34	Hmgcs1
ENSMUSG00000052688	134.925	575.292	-2.09164	1.20072e-19	2.71363e-17	Rab7b
ENSMUSG00000040254	141.832	341.692	-1.26881	1.69054e-10	7.6822e-09	Sema3d
ENSMUSG00000039202	616.282	1779	-1.5298	3.10621e-18	5.37247e-16	Abhd2
ENSMUSG00000034926	734.942	1160.44	-0.658978	8.28075e-08	2.14616e-06	Dhcr24
ENSMUSG00000110631	93.2553	225.89	-1.27836	1.12783e-08	3.46318e-07	Gm42047
ENSMUSG00000047712	160.978	420.132	-1.38317	2.23175e-12	1.51313e-10	Ust
ENSMUSG00000015829	38.574	330.199	-3.09751	3.08098e-23	1.11112e-20	Tnr
ENSMUSG00000055723	157.495	429.118	-1.44683	2.14809e-19	4.7908e-17	Rras2
ENSMUSG00000022220	185.184	785.495	-2.08535	1.09447e-22	3.71024e-20	Adcy4
ENSMUSG00000058070	2844.59	5215.59	-0.874633	2.95755e-11	1.56658e-09	Eml1
ENSMUSG00000034000	16.3952	201.529	-3.61973	5.55785e-19	1.20776e-16	Neu4
ENSMUSG00000031285	51.5364	163.362	-1.66196	6.7144e-11	3.36713e-09	Dcx
ENSMUSG00000020846	344.666	1418.06	-2.04106	1.4612e-26	7.98945e-24	Rflnb
ENSMUSG00000024855	234.082	413.56	-0.82158	2.35147e-08	6.88384e-07	Pacs1
ENSMUSG00000053897	164.576	484.985	-1.56003	1.93995e-18	3.55474e-16	Slc39a8
ENSMUSG00000025810	703.13	1819.15	-1.37177	5.36339e-16	6.68452e-14	Nrp1
ENSMUSG00000030223	27.3532	136.504	-2.32092	4.835e-14	4.16006e-12	Ptpro
ENSMUSG00000063632	139.48	346.448	-1.31266	1.71715e-09	6.29995e-08	Sox11
ENSMUSG00000041729	427.578	877.18	-1.03708	6.15508e-18	1.0129e-15	Coro2b
ENSMUSG00000042834	411.328	826.926	-1.00766	2.61231e-08	7.60801e-07	Nrep
ENSMUSG00000033032	883.021	2247.57	-1.34809	4.1006e-19	9.02665e-17	Afap1l1
ENSMUSG00000026483	77.9046	233.276	-1.58369	5.84178e-11	2.97352e-09	Fam129a
ENSMUSG00000039046	619.839	1033.46	-0.737745	5.36623e-10	2.18124e-08	Usp6nl
ENSMUSG00000090063	25.1188	145.923	-2.53943	6.22604e-15	6.28163e-13	Dlx6os1
ENSMUSG00000103441	19.0037	87.7952	-2.21128	1.44691e-10	6.64639e-09	7530428D23Rik
ENSMUSG00000029581	1431.91	2614.82	-0.868811	2.31434e-10	1.02423e-08	Fscn1
ENSMUSG00000089809	388.957	696.743	-0.840761	1.61597e-06	3.07761e-05	Rasgef1b
ENSMUSG00000038604	681.762	1538.28	-1.17431	8.88911e-16	1.03911e-13	Ripor1
ENSMUSG00000034872	25.63	101.369	-1.98358	3.51034e-10	1.49875e-08	Gipc3
ENSMUSG00000028654	42.0357	150.664	-1.84066	6.6384e-10	2.64755e-08	Mycl
ENSMUSG00000035000	56.451	227.736	-2.01461	1.32784e-11	7.62946e-10	Dpp4
ENSMUSG00000019647	2312.74	3330.53	-0.526138	2.83394e-06	5.06167e-05	Sema6a
ENSMUSG00000040268	2602.06	4373.36	-0.749049	3.96848e-12	2.56739e-10	Plekha1
ENSMUSG00000030110	9.66647	119.768	-3.63529	1.99534e-20	5.04792e-18	Ret
ENSMUSG00000015647	158.968	433.113	-1.44601	3.90353e-12	2.5448e-10	Lama5
ENSMUSG00000040298	96.2786	271.675	-1.49675	6.97169e-07	1.47898e-05	Btbd16
ENSMUSG00000026043	131.269	337.341	-1.36299	8.10305e-14	6.76585e-12	Col3a1
ENSMUSG00000030834	41.0495	194.584	-2.24523	3.36457e-18	5.76055e-16	Abcc6
ENSMUSG00000043460	59.6197	152.709	-1.3583	5.39837e-08	1.46404e-06	Elfn2
ENSMUSG00000032193	703.927	1371.46	-0.961846	1.79523e-15	1.95059e-13	Ldlr
ENSMUSG00000038023	952.096	1577.19	-0.728105	1.04895e-10	5.09046e-09	Atp6v0a2
ENSMUSG00000061353	3297.41	7221.5	-1.13108	1.05503e-12	7.51378e-11	Cxcl12
ENSMUSG00000028763	343.453	599.288	-0.803543	2.41338e-06	4.37975e-05	Hspg2
ENSMUSG00000036181	708.829	1774.23	-1.32355	4.81593e-12	3.08037e-10	Hist1h1c
ENSMUSG00000035621	161.029	398.761	-1.30877	2.13026e-10	9.45231e-09	Midn
ENSMUSG00000028927	3795.8	6557.93	-0.788783	4.19404e-13	3.18785e-11	Padi2
ENSMUSG00000030638	2248.71	3548.3	-0.658014	4.63273e-07	1.01322e-05	Sh3gl3
ENSMUSG00000021614	78.4778	304.336	-1.95395	2.03621e-11	1.12423e-09	Vcan
ENSMUSG00000045333	278.852	453.909	-0.702618	2.21532e-05	0.000304292	Zfp423
ENSMUSG00000028184	348.711	860.152	-1.30318	5.43698e-15	5.51838e-13	Adgrl2
ENSMUSG00000051339	117.047	393.486	-1.75047	7.87142e-19	1.62708e-16	2900026A02Rik
ENSMUSG00000029478	870.08	1423.6	-0.710093	5.87423e-08	1.57296e-06	Ncor2
ENSMUSG00000028226	86.9665	134.704	-0.630256	0.00600664	0.0329171	Mmp16
ENSMUSG00000023019	1231.06	2111.69	-0.778429	5.04344e-07	1.09458e-05	Gpd1
ENSMUSG00000054453	27.7009	83.6249	-1.5951	1.9342e-06	3.6027e-05	Sytl5
ENSMUSG00000037169	72.0887	186.977	-1.37663	8.99355e-07	1.85903e-05	Mycn
ENSMUSG00000027858	22489.7	41162.7	-0.872079	3.30641e-13	2.54744e-11	Tspan2
ENSMUSG00000075254	1296.66	2400.66	-0.888929	1.2785e-11	7.37095e-10	Heg1
ENSMUSG00000107134	110.906	267.923	-1.27312	2.92455e-08	8.45923e-07	Gm42528
ENSMUSG00000039470	166.072	286.622	-0.788554	4.66808e-05	0.000582651	Zdhhc2
ENSMUSG00000031934	34.6828	97.1445	-1.48479	2.51907e-07	5.95511e-06	Panx1
ENSMUSG00000051615	779.977	1423.35	-0.867817	3.84359e-14	3.39317e-12	Rap2a
ENSMUSG00000063455	261.097	513.504	-0.975439	4.94839e-12	3.14139e-10	D630045J12Rik
ENSMUSG00000105987	178.026	318.748	-0.841564	2.76297e-06	4.95056e-05	AI506816
ENSMUSG00000029622	1889.21	3800.25	-1.00838	1.87837e-18	3.49873e-16	Arpc1b
ENSMUSG00000013236	1069.79	1524.24	-0.510699	3.23077e-05	0.000421567	Ptprs
ENSMUSG00000053510	1225.53	1916.31	-0.645041	9.84399e-11	4.7947e-09	Nrd1
ENSMUSG00000021697	80.8539	182.627	-1.17504	1.12388e-08	3.4573e-07	Depdc1b
ENSMUSG00000071862	215.231	381.881	-0.827896	3.10458e-07	7.18889e-06	Lrrtm2
ENSMUSG00000009418	593.031	1071.15	-0.852877	3.86478e-11	2.00945e-09	Nav1
ENSMUSG00000036026	764.889	1185.99	-0.632991	4.08659e-07	9.06645e-06	Tmem63b
ENSMUSG00000036985	3243.58	5743.71	-0.824423	1.57034e-11	8.93196e-10	Zdhhc9
ENSMUSG00000001506	93.3927	284.294	-1.60613	1.21207e-14	1.16731e-12	Col1a1
ENSMUSG00000038668	7029.45	10569.3	-0.58841	6.56878e-07	1.40405e-05	Lpar1
ENSMUSG00000067879	54.5909	99.7245	-0.867982	0.00488788	0.027928	3110035E14Rik
ENSMUSG00000074364	451.662	705.077	-0.642788	0.000502292	0.00436384	Ehd2
ENSMUSG00000097736	98.2762	180.624	-0.87802	8.3103e-05	0.000952397	9530059O14Rik
ENSMUSG00000047109	128.313	241.135	-0.911136	2.46546e-05	0.000332984	Cldn14
ENSMUSG00000014498	217.489	374.234	-0.783483	4.14359e-06	7.03042e-05	Ankrd52
ENSMUSG00000034275	208.311	333.894	-0.680937	6.87843e-06	0.000109441	Igsf9b
ENSMUSG00000038267	768.307	1289.25	-0.746621	5.51939e-09	1.82366e-07	Slc22a23
ENSMUSG00000038780	600.971	1047.17	-0.801268	1.39305e-10	6.50474e-09	Smurf1
ENSMUSG00000018846	483.72	862.758	-0.834701	2.06447e-12	1.40533e-10	Pank3
ENSMUSG00000027460	11.6469	65.4642	-2.49422	3.77001e-08	1.05448e-06	Angpt4
ENSMUSG00000036158	947.647	1558.47	-0.717573	1.96101e-08	5.7908e-07	Prickle1
ENSMUSG00000052504	31.9782	66.1202	-1.04514	0.00119389	0.00884844	Epha3
ENSMUSG00000041460	280.051	604.999	-1.11192	1.19896e-11	6.9597e-10	Cacna2d4
ENSMUSG00000066319	9.35244	55.6002	-2.57603	2.96333e-09	1.03351e-07	Rtp3
ENSMUSG00000001281	6.09987	35.2922	-2.53169	1.51971e-06	2.90407e-05	Itgb7
ENSMUSG00000037306	209.506	360.618	-0.78301	5.53418e-07	1.19192e-05	Man1c1
ENSMUSG00000036040	66.0039	199.089	-1.59502	5.84627e-10	2.35939e-08	Adamtsl2
ENSMUSG00000029016	786.843	1115.54	-0.503548	0.000272109	0.00262209	Clcn6
ENSMUSG00000040152	50.707	132.912	-1.39233	9.63531e-07	1.97245e-05	Thbs1
ENSMUSG00000032737	331.124	545.034	-0.718577	1.60493e-06	3.06001e-05	Inppl1
ENSMUSG00000069662	1295.94	2094.43	-0.692424	2.44248e-06	4.42308e-05	Marcks
ENSMUSG00000038042	880.412	1295.03	-0.556582	2.76137e-05	0.000368545	Ptpdc1
ENSMUSG00000041930	226.08	418.52	-0.88885	2.80669e-07	6.56185e-06	Fam222a
ENSMUSG00000000915	783.848	1159.45	-0.564678	1.4461e-06	2.78539e-05	Hip1r
ENSMUSG00000056812	70.8075	132.669	-0.906926	0.000116979	0.00127511	St8sia3
ENSMUSG00000055022	732.958	1261.47	-0.783169	6.36251e-08	1.68244e-06	Cntn1
ENSMUSG00000022263	198.202	347.016	-0.808186	1.18029e-06	2.32898e-05	Trio
ENSMUSG00000032854	10991	21183.9	-0.946674	2.11063e-10	9.41453e-09	Ugt8a
ENSMUSG00000026435	175.449	415.591	-1.24483	8.99413e-10	3.4806e-08	Slc45a3
ENSMUSG00000033396	237.4	389.147	-0.71348	2.05122e-05	0.000283129	Spg11
ENSMUSG00000006498	818.597	1313.53	-0.682602	2.41729e-05	0.000327523	Ptbp1
ENSMUSG00000051853	699.302	1183.88	-0.759804	2.05117e-06	3.78356e-05	Arf3
ENSMUSG00000018931	516.684	815.073	-0.657813	1.74028e-07	4.24427e-06	Natd1
ENSMUSG00000106379	51.6684	121.307	-1.2294	0.000262109	0.00253871	Lhfpl3
ENSMUSG00000032571	303.795	473.608	-0.640605	7.1576e-06	0.000113173	Pik3r4
ENSMUSG00000064023	13.5223	89.5544	-2.7302	1.09585e-09	4.21193e-08	Klk8
ENSMUSG00000021451	1813.98	2911.32	-0.682583	4.1103e-12	2.64903e-10	Sema4d
ENSMUSG00000062760	126.467	265.731	-1.07039	1.22142e-06	2.39619e-05	1810041L15Rik
ENSMUSG00000043909	298.729	469.525	-0.65244	1.75628e-06	3.304e-05	Trp53bp1
ENSMUSG00000013846	86.1268	191.292	-1.1526	4.85469e-07	1.05767e-05	St3gal1
ENSMUSG00000031841	104.752	170.813	-0.705383	0.00069547	0.00570858	Cdh13
ENSMUSG00000057802	19.9226	59.6876	-1.5842	2.36996e-05	0.000322399	Gm10030
ENSMUSG00000024077	985.637	1400.92	-0.507366	2.40235e-06	4.3644e-05	Strn
ENSMUSG00000046157	112.245	265.998	-1.24537	3.23388e-09	1.12324e-07	Tmem229b
ENSMUSG00000022438	201.157	499.548	-1.31274	8.73062e-19	1.78294e-16	Parvb
ENSMUSG00000025020	47.4312	95.0488	-1.00515	0.0003787	0.00343996	Slit1
ENSMUSG00000036057	362.944	573.022	-0.659169	2.00426e-06	3.71686e-05	Ptpn23
ENSMUSG00000028360	10.5398	34.974	-1.72906	0.000530544	0.00456484	Slc44a5
ENSMUSG00000033579	8653.74	16741.9	-0.952095	1.64364e-11	9.22507e-10	Fa2h
ENSMUSG00000024393	514.943	774.642	-0.589227	0.000516215	0.0044642	Prrc2a
ENSMUSG00000032086	1008.57	1429.24	-0.503201	8.24531e-06	0.000128572	Bace1
ENSMUSG00000000627	28.8617	75.8157	-1.39212	0.000314057	0.00295346	Sema4f
ENSMUSG00000042772	437.625	692.145	-0.661739	3.07546e-06	5.39637e-05	Smg7
ENSMUSG00000020029	3402.45	5671.05	-0.73709	1.68241e-09	6.1993e-08	Nudt4
ENSMUSG00000020150	2926.89	5523.01	-0.916064	1.82106e-17	2.78081e-15	Gamt
ENSMUSG00000054555	37.1504	87.5991	-1.23605	7.07151e-05	0.000834113	Adam12
ENSMUSG00000031790	96.5771	233.408	-1.27325	1.0729e-10	5.1811e-09	Mmp15
ENSMUSG00000087278	1.92915	37.3224	-4.27646	3.61213e-07	8.16342e-06	A930006I01Rik
ENSMUSG00000039328	424.518	963.946	-1.18383	1.24587e-07	3.11928e-06	Rnf122
ENSMUSG00000029599	439.71	717.747	-0.707664	5.01649e-07	1.09012e-05	Ddx54
ENSMUSG00000027375	54303	105501	-0.958156	1.95055e-13	1.57437e-11	Mal
ENSMUSG00000035919	295.765	456.854	-0.627112	6.09335e-06	9.83641e-05	Bbs9
ENSMUSG00000054364	3856.34	5902.89	-0.614196	8.9812e-10	3.4806e-08	Rhob
ENSMUSG00000046463	20.8609	52.1212	-1.32003	0.00121667	0.00899372	5930403N24Rik
ENSMUSG00000031642	169.75	287.161	-0.759006	2.7169e-06	4.87834e-05	Sh3rf1
ENSMUSG00000021594	760.631	1246.79	-0.712916	1.05291e-08	3.25078e-07	Srd5a1
ENSMUSG00000041220	1398.47	2153.38	-0.622853	1.02777e-07	2.61964e-06	Elovl6
ENSMUSG00000026442	3229.54	4991.02	-0.62798	5.28207e-05	0.000648307	Nfasc
ENSMUSG00000040697	236.333	371.786	-0.653565	1.16546e-05	0.000174665	Dnajc16
ENSMUSG00000025137	2772.83	4189.7	-0.595439	1.27621e-09	4.87201e-08	Pcyt2
ENSMUSG00000070369	204.574	347.146	-0.76341	5.71345e-06	9.35578e-05	Itgad
ENSMUSG00000028433	493.248	734.443	-0.574783	3.58558e-06	6.18266e-05	Ubap2
ENSMUSG00000037295	473.803	703.633	-0.570972	7.22913e-05	0.000848572	Ldlrap1
ENSMUSG00000028680	567.506	849.252	-0.581689	6.83257e-07	1.45393e-05	Plk3
ENSMUSG00000049562	48.5585	118.626	-1.29028	8.7714e-07	1.82424e-05	Ap5b1
ENSMUSG00000006464	155.488	244.212	-0.652179	0.000284021	0.0027214	Bbs1
ENSMUSG00000032643	9.29161	33.2126	-1.83882	0.000436842	0.00388462	Fhl3
ENSMUSG00000048899	47.1403	97.1732	-1.046	0.000231802	0.00228201	Rimkla
ENSMUSG00000062785	22.3663	49.9233	-1.15596	0.00428691	0.0251256	Kcnc3
ENSMUSG00000036422	34.2308	73.2604	-1.10135	0.00101429	0.00775825	Pcdh8
ENSMUSG00000024660	93.4949	164.389	-0.814994	0.000425523	0.00380012	Incenp
ENSMUSG00000038058	324.219	605.603	-0.901927	3.10226e-08	8.91242e-07	Nod1
ENSMUSG00000026944	6148.82	8868.34	-0.528344	5.39457e-05	0.000659726	Abca2
ENSMUSG00000029675	98.4239	196.734	-0.998452	1.09357e-05	0.000164912	Eln
ENSMUSG00000046179	12.557	30.3911	-1.27726	0.00731248	0.0381972	E2f8
ENSMUSG00000025701	1.92834	17.6006	-3.18868	0.00028866	0.00275184	Alox5
ENSMUSG00000029119	203.225	305.632	-0.58898	0.000373262	0.00340517	Man2b2
ENSMUSG00000026219	685.523	1088.82	-0.667639	6.57694e-08	1.73104e-06	Trip12
ENSMUSG00000031661	2000.46	3323.94	-0.732753	9.17626e-09	2.875e-07	Nkd1
ENSMUSG00000082896	365.133	725.499	-0.990487	3.99581e-10	1.68062e-08	Gm5844
ENSMUSG00000036545	270.029	413.354	-0.615192	0.000552582	0.0047114	Adamts2
ENSMUSG00000029661	346.686	586.339	-0.758073	7.30084e-07	1.54109e-05	Col1a2
ENSMUSG00000015202	94.3979	197.354	-1.0643	2.5755e-07	6.04635e-06	Cnksr3
ENSMUSG00000021411	61.1182	186.571	-1.61219	1.6231e-06	3.08425e-05	Pxdc1
ENSMUSG00000036882	190.072	298.709	-0.652266	0.000293547	0.00278903	Arhgap33
ENSMUSG00000057337	151.03	229.693	-0.604444	0.0016167	0.0113405	Chst3
ENSMUSG00000070348	174.961	266.497	-0.608279	0.00894371	0.0447186	Ccnd1
ENSMUSG00000016356	8.34224	37.3011	-2.16004	0.000109259	0.00120449	Col20a1
ENSMUSG00000030583	218.403	332.422	-0.60624	0.000535165	0.00459992	Sipa1l3
ENSMUSG00000038467	537.511	803.535	-0.580391	2.60283e-05	0.000349865	Chmp4b
ENSMUSG00000069306	5.16652	42.211	-3.03453	2.78405e-08	8.0666e-07	Hist1h4m
ENSMUSG00000020241	82.5572	166.149	-1.00808	0.000405631	0.00364165	Col6a2
ENSMUSG00000051817	119.038	210.202	-0.82036	0.000181292	0.00185338	Sox12
ENSMUSG00000055485	439.325	630.672	-0.521445	0.00222837	0.0148295	Soga1
ENSMUSG00000040533	4.1547	22.8667	-2.45457	0.00116028	0.00862576	Matn1
ENSMUSG00000037795	103.125	173.532	-0.751352	0.000119379	0.00129461	N4bp2
ENSMUSG00000021258	84.6656	158.168	-0.902418	2.25689e-05	0.000309501	Ccnk
ENSMUSG00000064141	72.6013	146.869	-1.01525	0.00134391	0.00976813	Zfp69
ENSMUSG00000063430	22.1338	44.6792	-1.01367	0.0101774	0.049514	Wscd2
ENSMUSG00000045994	150.643	222.782	-0.565122	0.00267484	0.0171348	B3gat1
ENSMUSG00000037138	86.4281	140.178	-0.697975	0.00680792	0.0362286	Aff3

## Sheet: WT12movsWT2mo
ID	WT12mA	WT2mA	log2FoldChange	pvalue	padj	gene_name
ENSMUSG00000052229	68.2163	1263.53	-4.21077	3.6993e-80	1.65812e-76	Gpr17
ENSMUSG00000003746	141.125	779.152	-2.46476	4.91838e-46	1.10227e-42	Man1a
ENSMUSG00000028633	269.338	1214.72	-2.17324	3.44606e-34	4.11896e-31	Ctps
ENSMUSG00000026879	12355.2	36710.8	-1.57108	8.401e-27	5.54143e-24	Gsn
ENSMUSG00000058297	1989.35	8224.06	-2.04757	3.1452e-26	1.70822e-23	Spock2
ENSMUSG00000026347	327.672	984.729	-1.58726	7.80468e-26	3.998e-23	Tmem163
ENSMUSG00000093930	1626.62	4765.29	-1.5507	1.09105e-24	5.43371e-22	Hmgcs1
ENSMUSG00000052688	105.417	556.531	-2.40043	2.84534e-24	1.37876e-21	Rab7b
ENSMUSG00000040254	68.9022	330.257	-2.26068	3.4418e-24	1.62389e-21	Sema3d
ENSMUSG00000039202	515.267	1720.11	-1.73922	1.45737e-22	5.80649e-20	Abhd2
ENSMUSG00000034926	379.516	1122.28	-1.5644	1.59518e-22	6.21738e-20	Dhcr24
ENSMUSG00000110631	45.038	218.427	-2.27765	2.29664e-22	8.57843e-20	Gm42047
ENSMUSG00000047712	97.6955	406.018	-2.05463	2.60107e-22	9.3269e-20	Ust
ENSMUSG00000015829	42.4043	318.874	-2.91003	3.5045e-22	1.232e-19	Tnr
ENSMUSG00000055723	126.558	414.949	-1.71332	5.67821e-22	1.92084e-19	Rras2
ENSMUSG00000022220	168.284	760.165	-2.17568	7.15305e-22	2.33177e-19	Adcy4
ENSMUSG00000058070	1732.72	5045.19	-1.54187	8.85594e-21	2.56094e-18	Eml1
ENSMUSG00000034000	14.573	194.587	-3.73818	1.13069e-20	3.21781e-18	Neu4
ENSMUSG00000031285	23.203	157.867	-2.76593	1.31602e-20	3.6867e-18	Dcx
ENSMUSG00000020846	384.245	1372.26	-1.83668	6.04276e-20	1.52592e-17	Rflnb
ENSMUSG00000024855	137.843	399.962	-1.53717	1.30988e-18	2.97276e-16	Pacs1
ENSMUSG00000053897	159.372	469.085	-1.55786	2.06788e-18	4.52135e-16	Slc39a8
ENSMUSG00000025810	611.541	1760.26	-1.52545	2.46497e-17	4.46409e-15	Nrp1
ENSMUSG00000030223	19.884	131.964	-2.73095	1.09904e-16	1.82451e-14	Ptpro
ENSMUSG00000063632	108.703	334.871	-1.62312	1.18118e-16	1.94288e-14	Sox11
ENSMUSG00000041729	369.474	848.149	-1.19888	2.7523e-16	4.3286e-14	Coro2b
ENSMUSG00000042834	277.948	800.021	-1.52552	8.91269e-16	1.27836e-13	Nrep
ENSMUSG00000033032	988.138	2174.15	-1.13781	1.4973e-15	2.06501e-13	Afap1l1
ENSMUSG00000026483	57.6219	225.57	-1.96901	1.5487e-15	2.11959e-13	Fam129a
ENSMUSG00000039046	444.586	999.295	-1.16845	3.26365e-15	4.2711e-13	Usp6nl
ENSMUSG00000090063	22.5121	140.973	-2.64555	6.71361e-15	8.26313e-13	Dlx6os1
ENSMUSG00000103441	9.27513	84.9286	-3.19551	8.0326e-15	9.53751e-13	7530428D23Rik
ENSMUSG00000029581	1223.41	2527.73	-1.04682	8.67945e-15	1.02378e-12	Fscn1
ENSMUSG00000089809	253.495	673.275	-1.40889	9.01486e-15	1.05639e-12	Rasgef1b
ENSMUSG00000038604	656.536	1488.05	-1.1807	2.34498e-14	2.6277e-12	Ripor1
ENSMUSG00000034872	14.5861	98.0615	-2.75046	5.3377e-14	5.49997e-12	Gipc3
ENSMUSG00000028654	29.4902	145.565	-2.3028	7.40261e-14	7.29239e-12	Mycl
ENSMUSG00000035000	57.3066	220.402	-1.94397	2.23086e-13	2.00451e-11	Dpp4
ENSMUSG00000019647	1522.61	3219.53	-1.08024	2.74731e-13	2.45057e-11	Sema6a
ENSMUSG00000040268	1913.94	4227.65	-1.14327	4.48108e-13	3.75427e-11	Plekha1
ENSMUSG00000030110	19.238	115.9	-2.59222	4.71716e-13	3.86182e-11	Ret
ENSMUSG00000015647	137.825	419.075	-1.6047	5.2642e-13	4.29008e-11	Lama5
ENSMUSG00000040298	71.1684	262.695	-1.88407	9.05118e-13	7.18047e-11	Btbd16
ENSMUSG00000026043	114.351	326.308	-1.51317	1.2806e-12	9.98258e-11	Col3a1
ENSMUSG00000030834	49.3388	188.22	-1.93209	1.46915e-12	1.13049e-10	Abcc6
ENSMUSG00000043460	43.7428	147.633	-1.75461	2.2601e-12	1.70169e-10	Elfn2
ENSMUSG00000032193	628.5	1326.04	-1.07704	3.71336e-12	2.72856e-10	Ldlr
ENSMUSG00000038023	718.179	1524.69	-1.08606	5.00984e-12	3.58166e-10	Atp6v0a2
ENSMUSG00000061353	3083.9	6986.26	-1.17981	1.05435e-11	7.02728e-10	Cxcl12
ENSMUSG00000028763	262.711	579.513	-1.14161	1.37713e-11	8.80253e-10	Hspg2
ENSMUSG00000036181	670.2	1714.08	-1.35455	1.37961e-11	8.80253e-10	Hist1h1c
ENSMUSG00000035621	153.809	385.581	-1.32633	4.66583e-11	2.68121e-09	Midn
ENSMUSG00000028927	3645.55	6341.73	-0.798724	6.52721e-11	3.61192e-09	Padi2
ENSMUSG00000030638	1941.93	3430.14	-0.820688	8.93303e-11	4.85334e-09	Sh3gl3
ENSMUSG00000021614	82.5202	293.892	-1.8319	1.5614e-10	8.23363e-09	Vcan
ENSMUSG00000045333	206.378	438.997	-1.08923	2.2356e-10	1.14476e-08	Zfp423
ENSMUSG00000028184	366.966	832.106	-1.1815	2.26637e-10	1.1511e-08	Adgrl2
ENSMUSG00000051339	159.34	380.622	-1.25675	3.22815e-10	1.57704e-08	2900026A02Rik
ENSMUSG00000029478	746.405	1376.16	-0.882506	3.27117e-10	1.59372e-08	Ncor2
ENSMUSG00000028226	40.1068	130.194	-1.69841	3.47736e-10	1.67672e-08	Mmp16
ENSMUSG00000023019	1175.48	2041.82	-0.796529	3.89634e-10	1.85298e-08	Gpd1
ENSMUSG00000054453	15.2387	80.8139	-2.40627	4.20199e-10	1.96704e-08	Sytl5
ENSMUSG00000037169	51.0476	180.972	-1.82668	7.13397e-10	3.19762e-08	Mycn
ENSMUSG00000027858	17308.7	39794.8	-1.20108	7.17839e-10	3.20951e-08	Tspan2
ENSMUSG00000075254	1273.07	2321.75	-0.866996	8.14269e-10	3.6047e-08	Heg1
ENSMUSG00000107134	105.416	259.047	-1.29763	9.17548e-10	4.00261e-08	Gm42528
ENSMUSG00000039470	122.656	277.169	-1.17623	2.02442e-09	8.03005e-08	Zdhhc2
ENSMUSG00000031934	24.1713	93.8864	-1.95628	2.28084e-09	8.9678e-08	Panx1
ENSMUSG00000051615	790.79	1376.11	-0.799233	2.42218e-09	9.50269e-08	Rap2a
ENSMUSG00000063455	249.397	496.421	-0.992734	2.54373e-09	9.87153e-08	D630045J12Rik
ENSMUSG00000105987	144.521	308.254	-1.09332	2.72597e-09	1.0488e-07	AI506816
ENSMUSG00000029622	2078.86	3675.87	-0.82235	3.6839e-09	1.36326e-07	Arpc1b
ENSMUSG00000013236	781.092	1473.49	-0.915673	3.68777e-09	1.36326e-07	Ptprs
ENSMUSG00000053510	1134.99	1853.01	-0.707199	3.76624e-09	1.3894e-07	Nrd1
ENSMUSG00000021697	62.6283	176.592	-1.49549	4.93711e-09	1.77746e-07	Depdc1b
ENSMUSG00000071862	181.218	369.192	-1.02663	5.35247e-09	1.90784e-07	Lrrtm2
ENSMUSG00000009418	561.103	1035.4	-0.883601	5.94429e-09	2.06942e-07	Nav1
ENSMUSG00000036026	657.819	1147.12	-0.802421	5.99992e-09	2.08474e-07	Tmem63b
ENSMUSG00000036985	2854.4	5553.17	-0.960086	8.20851e-09	2.79991e-07	Zdhhc9
ENSMUSG00000001506	116.029	274.999	-1.24535	8.265e-09	2.81182e-07	Col1a1
ENSMUSG00000038668	6062.68	10219.9	-0.753337	8.85041e-09	2.99394e-07	Lpar1
ENSMUSG00000067879	23.8437	96.3409	-2.01321	1.0824e-08	3.57281e-07	3110035E14Rik
ENSMUSG00000074364	331.751	682.084	-1.04031	1.62358e-08	5.17036e-07	Ehd2
ENSMUSG00000097736	63.2892	174.581	-1.46383	1.88778e-08	5.86936e-07	9530059O14Rik
ENSMUSG00000047109	90.0625	233.26	-1.37301	2.35889e-08	7.11996e-07	Cldn14
ENSMUSG00000014498	168.02	361.829	-1.10666	3.11078e-08	9.17321e-07	Ankrd52
ENSMUSG00000034275	159.652	322.839	-1.01565	3.26192e-08	9.54046e-07	Igsf9b
ENSMUSG00000038267	728.828	1246.46	-0.774067	4.68461e-08	1.33743e-06	Slc22a23
ENSMUSG00000038780	583.321	1012.51	-0.795498	5.1433e-08	1.44763e-06	Smurf1
ENSMUSG00000018846	462.543	834.111	-0.85056	5.52157e-08	1.5444e-06	Pank3
ENSMUSG00000027460	12.9263	63.2399	-2.28912	5.77529e-08	1.60535e-06	Angpt4
ENSMUSG00000036158	858.334	1506.34	-0.811298	6.80936e-08	1.84977e-06	Prickle1
ENSMUSG00000052504	13.9165	63.912	-2.19886	6.98357e-08	1.89137e-06	Epha3
ENSMUSG00000041460	314.103	585.266	-0.898111	7.12174e-08	1.92588e-06	Cacna2d4
ENSMUSG00000066319	9.26586	53.7869	-2.53671	7.30811e-08	1.9733e-06	Rtp3
ENSMUSG00000001281	2.98232	34.1139	-3.51539	7.67241e-08	2.06235e-06	Itgb7
ENSMUSG00000037306	185.234	348.645	-0.912304	9.45693e-08	2.47847e-06	Man1c1
ENSMUSG00000036040	71.8803	192.628	-1.42294	1.05039e-07	2.72933e-06	Adamtsl2
ENSMUSG00000029016	635.625	1078.43	-0.762565	1.09008e-07	2.81615e-06	Clcn6
ENSMUSG00000040152	48.6865	128.487	-1.39936	1.17086e-07	2.99892e-06	Thbs1
ENSMUSG00000032737	278.401	526.833	-0.919939	1.43539e-07	3.63471e-06	Inppl1
ENSMUSG00000069662	1222.26	2024.55	-0.728036	1.45134e-07	3.65978e-06	Marcks
ENSMUSG00000038042	726.841	1251.87	-0.784138	1.57011e-07	3.92616e-06	Ptpdc1
ENSMUSG00000041930	216.419	404.621	-0.902392	1.66499e-07	4.12885e-06	Fam222a
ENSMUSG00000000915	678.403	1121	-0.724394	2.24013e-07	5.3954e-06	Hip1r
ENSMUSG00000056812	43.6784	128.256	-1.55343	2.45493e-07	5.81432e-06	St8sia3
ENSMUSG00000055022	593.448	1219.14	-1.03862	3.23519e-07	7.48434e-06	Cntn1
ENSMUSG00000022263	175.645	335.476	-0.93364	4.17001e-07	9.38068e-06	Trio
ENSMUSG00000032854	10966.8	20491.5	-0.90189	4.23166e-07	9.49555e-06	Ugt8a
ENSMUSG00000026435	191.839	402.015	-1.06734	4.61505e-07	1.02532e-05	Slc45a3
ENSMUSG00000033396	207.377	376.259	-0.859374	4.89385e-07	1.0819e-05	Spg11
ENSMUSG00000006498	712.725	1270.6	-0.834314	4.91422e-07	1.08373e-05	Ptbp1
ENSMUSG00000051853	587.914	1144.91	-0.961484	4.98813e-07	1.09733e-05	Arf3
ENSMUSG00000018931	455.089	788.252	-0.792637	5.10273e-07	1.12116e-05	Natd1
ENSMUSG00000106379	32.4432	117.158	-1.85073	5.1957e-07	1.13741e-05	Lhfpl3
ENSMUSG00000032571	239.571	457.898	-0.934379	5.41286e-07	1.17633e-05	Pik3r4
ENSMUSG00000064023	20.2167	86.7314	-2.10209	5.44216e-07	1.18127e-05	Klk8
ENSMUSG00000021451	1549.37	2814.99	-0.861437	5.94446e-07	1.27334e-05	Sema4d
ENSMUSG00000062760	102.767	256.75	-1.32071	7.41238e-07	1.54891e-05	1810041L15Rik
ENSMUSG00000043909	259.878	453.949	-0.804786	7.89956e-07	1.63736e-05	Trp53bp1
ENSMUSG00000013846	80.8626	185.06	-1.19531	8.40238e-07	1.72562e-05	St3gal1
ENSMUSG00000031841	66.1805	165.129	-1.31842	1.10886e-06	2.19676e-05	Cdh13
ENSMUSG00000057802	12.5936	57.7545	-2.19773	1.18759e-06	2.33213e-05	Gm10030
ENSMUSG00000024077	848.32	1354.56	-0.675063	1.22674e-06	2.40111e-05	Strn
ENSMUSG00000046157	128.912	257.219	-0.99664	1.34382e-06	2.59906e-05	Tmem229b
ENSMUSG00000022438	256.564	483.018	-0.912916	1.35858e-06	2.62197e-05	Parvb
ENSMUSG00000025020	32.4465	91.92	-1.50184	1.55672e-06	2.97182e-05	Slit1
ENSMUSG00000036057	342.323	554.063	-0.69473	1.55931e-06	2.97182e-05	Ptpn23
ENSMUSG00000028360	4.31497	33.8331	-2.97405	1.68166e-06	3.17374e-05	Slc44a5
ENSMUSG00000033579	9807.84	16190.6	-0.723145	1.78667e-06	3.32986e-05	Fa2h
ENSMUSG00000024393	463.081	748.935	-0.693492	2.02403e-06	3.72996e-05	Prrc2a
ENSMUSG00000032086	933.055	1381.97	-0.566705	2.37488e-06	4.30965e-05	Bace1
ENSMUSG00000000627	17.546	73.2357	-2.06053	2.6218e-06	4.6819e-05	Sema4f
ENSMUSG00000042772	424.455	669.169	-0.656667	2.64725e-06	4.72148e-05	Smg7
ENSMUSG00000020029	3463.57	5482.86	-0.662636	3.01314e-06	5.30153e-05	Nudt4
ENSMUSG00000020150	3669.93	5340.85	-0.541305	3.50878e-06	6.01999e-05	Gamt
ENSMUSG00000054555	27.8004	84.7276	-1.60687	4.53739e-06	7.50469e-05	Adam12
ENSMUSG00000031790	116.368	225.764	-0.956677	4.87871e-06	7.93743e-05	Mmp15
ENSMUSG00000087278	3.31929	36.1594	-3.44762	5.39789e-06	8.66417e-05	A930006I01Rik
ENSMUSG00000039328	543.814	932.596	-0.778475	5.62385e-06	8.96267e-05	Rnf122
ENSMUSG00000029599	449.933	694.091	-0.625578	7.2567e-06	0.000111967	Ddx54
ENSMUSG00000027375	61896.2	101987	-0.720454	8.83698e-06	0.000133253	Mal
ENSMUSG00000035919	256.554	441.807	-0.784306	9.3865e-06	0.000140912	Bbs9
ENSMUSG00000054364	3756.95	5707.39	-0.603257	1.25234e-05	0.000180783	Rhob
ENSMUSG00000046463	13.2638	50.3586	-1.92466	1.75182e-05	0.000241046	5930403N24Rik
ENSMUSG00000031642	164.313	277.651	-0.75679	2.12681e-05	0.000284776	Sh3rf1
ENSMUSG00000021594	797.324	1205.4	-0.596073	2.76709e-05	0.000357945	Srd5a1
ENSMUSG00000041220	1398.85	2082.09	-0.573751	3.0073e-05	0.000385403	Elovl6
ENSMUSG00000026442	3088.87	4823.27	-0.642885	3.14069e-05	0.000398792	Nfasc
ENSMUSG00000040697	185.941	359.48	-0.951084	3.43017e-05	0.000430067	Dnajc16
ENSMUSG00000025137	2863.79	4050.8	-0.500241	4.43481e-05	0.000533278	Pcyt2
ENSMUSG00000070369	206.828	335.618	-0.698445	4.77417e-05	0.000566862	Itgad
ENSMUSG00000028433	472.24	710.267	-0.589029	5.84215e-05	0.00067664	Ubap2
ENSMUSG00000037295	442.07	680.657	-0.622925	6.70249e-05	0.000760563	Ldlrap1
ENSMUSG00000028680	547.168	821.202	-0.585641	6.86576e-05	0.000774677	Plk3
ENSMUSG00000049562	53.3632	114.744	-1.10527	8.1249e-05	0.000897544	Ap5b1
ENSMUSG00000006464	141.19	236.12	-0.741895	9.33942e-05	0.00101115	Bbs1
ENSMUSG00000032643	6.96142	32.1462	-2.20949	0.000102461	0.00109148	Fhl3
ENSMUSG00000048899	44.3843	93.9601	-1.08158	0.000108436	0.00114362	Rimkla
ENSMUSG00000062785	16.557	48.2729	-1.54332	0.000112848	0.0011818	Kcnc3
ENSMUSG00000036422	27.4738	70.8741	-1.36742	0.000113217	0.00118359	Pcdh8
ENSMUSG00000024660	80.8008	158.941	-0.976364	0.000114467	0.00119596	Incenp
ENSMUSG00000038058	378.373	585.854	-0.631008	0.000116894	0.00121555	Nod1
ENSMUSG00000026944	6050.16	8572.35	-0.502677	0.000132465	0.00135402	Abca2
ENSMUSG00000029675	105.018	190.242	-0.856955	0.000132806	0.0013565	Eln
ENSMUSG00000046179	6.95796	29.386	-2.07872	0.000143777	0.00144657	E2f8
ENSMUSG00000025701	0.995442	16.9931	-4.09318	0.00015711	0.00156057	Alox5
ENSMUSG00000029119	150.059	295.512	-0.977762	0.000202281	0.00193941	Man2b2
ENSMUSG00000026219	725.61	1052.59	-0.536616	0.000204947	0.00196077	Trip12
ENSMUSG00000031661	2263.15	3215.27	-0.506696	0.000255464	0.00237317	Nkd1
ENSMUSG00000082896	443.047	701.448	-0.662794	0.000338595	0.0029875	Gm5844
ENSMUSG00000036545	252.034	399.809	-0.665672	0.000352803	0.00308557	Adamts2
ENSMUSG00000029661	370.753	567.131	-0.613535	0.000355211	0.00310057	Col1a2
ENSMUSG00000015202	101.974	190.81	-0.903948	0.000419982	0.00355983	Cnksr3
ENSMUSG00000021411	84.9605	180.466	-1.08749	0.00043999	0.00369992	Pxdc1
ENSMUSG00000036882	180.572	288.765	-0.676977	0.000504099	0.00414017	Arhgap33
ENSMUSG00000057337	137.193	222.07	-0.694243	0.000551469	0.00444173	Chst3
ENSMUSG00000070348	145.815	257.892	-0.823013	0.000637329	0.00498982	Ccnd1
ENSMUSG00000016356	9.93918	36.034	-1.85806	0.000816311	0.0061237	Col20a1
ENSMUSG00000030583	214.471	321.341	-0.583224	0.0011458	0.00810379	Sipa1l3
ENSMUSG00000038467	505.78	776.916	-0.619275	0.00124342	0.00862741	Chmp4b
ENSMUSG00000069306	14.2529	40.8125	-1.517	0.00129217	0.00892006	Hist1h4m
ENSMUSG00000020241	89.1377	160.745	-0.850609	0.00146474	0.00983936	Col6a2
ENSMUSG00000051817	126.829	203.182	-0.6791	0.00155898	0.0103331	Sox12
ENSMUSG00000055485	409.158	609.56	-0.574882	0.00162532	0.0106624	Soga1
ENSMUSG00000040533	4.31285	22.0647	-2.35348	0.00174282	0.0113214	Matn1
ENSMUSG00000037795	106.995	167.827	-0.649513	0.00262113	0.0157066	N4bp2
ENSMUSG00000021258	97.7864	152.921	-0.64489	0.00357632	0.0201508	Ccnk
ENSMUSG00000064141	88.8051	141.966	-0.676579	0.00433467	0.0235861	Zfp69
ENSMUSG00000063430	18.5391	43.2339	-1.22163	0.00437287	0.0237436	Wscd2
ENSMUSG00000045994	142.405	215.403	-0.596723	0.00706588	0.0342112	B3gat1
ENSMUSG00000037138	86.107	135.46	-0.652426	0.00909222	0.0417878	Aff3
