# Supplementary material for: Transcriptomic profiling of microglia and astrocytes throughout aging
Source: J Neuroinflammation. 2020 Apr 1;17:97. doi: 10.1186/s12974-020-01774-9 (PMC7115095; doi:10.1186/s12974-020-01774-9)
Supplement: Supplementary file 15 — Additional file 15. Cross-sectional genes in Additional file 14. [file 12974_2020_1774_MOESM15_ESM.xlsx]

## Sheet: Sheet1
age-up astrocyte genes vs. cerebellum	age-up astrocyte genes vs. visual cortex	age-up astrocyte genes vs. hypothalamus	age-up astrocyte genes vs. motor cortex	up-overlap	age-down astrocyte genes vs. cerebellum	age-down astrocyte genes vs. motor cortex	age-down astrocyte genes vs. visual cortex	age-down astrocyte genes vs. hypothalamus	age-down astrocyte genes vs. human
C4b	C4b	C4b	C4b	C4b	Gpr17	Top2a	Gpr17	Gpr17	Paqr6
Abca8a	Prss50	Pcsk1n	Prss50	Prss50	Tnr	Ctsc	Top2a	Ctps	Entpd2
Dpyd	Plin4	Prss50			Dcx	Pbk	Mycn	Prom1	Fzd2
Prss50	Bdkrb2	Nupr1			Nrep	Cd38	Pbk	Hmgcs1	Fjx1
Pcolce2	BC024139	AI413582			Sema6a	Prc1	Igfbpl1	Sema3d	Hsd11b1
Plin4	Hs3st3a1	S100a1			Lnx2	Klf10	Uhrf1	Dhcr24	Fxyd1
Bdkrb2		Enho			Mmp16	Trio	Klf10	Ust	Dbx2
Rnase4		2900052N01Rik			Zdhhc2	Cdk1	Cdk1	Eml1	Id4
Cox6b2		Dcxr			Panx1	Hmgcr	Ube2c	Neu4	Aldoc
Mt1		Gm2115			Dpysl3	Sptan1	Baz1a	Sh3bp4	Ndrg2
Nupr1		Cxcl14			Ankrd52	Mki67	Cdca2	Sema6a	Mt3
Gstm6		Sat1			Aacs	Miat	Plk1	Tfrc	Dbp
Rpe65		Chil1			Igsf9b	Pcdh20	Aurkb	Cyp51	Fam69c
Ctsz		Tmem176a			Car4		Lypd1	Idi1	Apoe
Apoe		Acbd4			Dvl3		Cbx8	Btbd16	Ogdhl
Anapc13		Proca1			Epha3		0610040J01Rik	Ldlr	Cxcl14
Uap1l1					Thbs1			Ccnb1	Gpr37l1
S100a1					Plxna2			Ppfibp1
Enho					Klf10			Sqle
Pmp22					Calcrl			Serinc5
Ccl2					Layn			Cdc42bpb
Tmem144					Stard4			Tpx2
Efemp1					Myh10			Vcan
2900052N01Rik					Cdh13			Ltbp4
Sncg					Strn			Ncor2
Ndufb4					Hmgcr			Tspan2
Dcxr					Lrrn3			Sox4
Gadd45b					Zfp871			Zdhhc9
Cxcl14					Rnf122			Lpar1
Sat1					Ndst3			Dhcr7
Cst3					Ccnd2			3110035E14Rik
Cd63					Actn1			Lrrn1
Chil1					Elovl6			Aacs
Tmem176a					Cpd			Tnc
Cyb5r2					Rcor1			Smurf1
Entpd2					Arl5a			Pank3
Dbx2					Ubap2			Prickle1
					Plk3			Atxn2l
					Zfp41			Trio
					Chst15			Ugt8a
					Kctd20			Slc45a3
					Arl5b			Sema4d
					Cgnl1			Copb1
					Hsd17b7			1810041L15Rik
					Hipk3			Stard4
					Pik3r3			Myh10
					Sipa1l2			Kif18b
					Nhsl2			Lmnb1
					Sf3b3			Fa2h
					Ccnd1			Lmo7
					Ramp3			Enpp6
					Als2			Hmgcr
					Slc29a4			Aspm
					Zfp322a			Sptan1
					Atp8b2			Anapc1
					Vat1l			Rnf122
					Tnfrsf21			Mpzl1
					Kdm7a			Mal
					Prepl			Mcm6
					Csmd2			Gpr155
					Xpo4			Sbf1
					Slc26a2			Elovl6
					Eomes			Nfasc
					Pprc1			Ckap2
					Cbx8			Cpd
					Celsr3			Iars
					Urb2			B3gnt5
					Mkrn3			Med12
					Wnt5a			Polr2a
								Msmo1
								Miat
								Mcam
								Fry
								E2f8
								Sytl2
								Hsd17b7
								Prkcq
								Pik3r3
								Plekhh1
								Fignl1
								Sipa1l2
								Tmem2
								Nup160
								Ctr9
								Smc4
								Sf3b3
								Arhgap33
								Rrm1
								Msh6
								Aco1
								Lig3
								Ireb2
								Zfp488
								Vcl
								Soga1
								Adcy1
								Eaf1
								Foxf2
								Trim67
								Pprc1
								Trim59
								Urb2
